# Supplementary material for: Assessment of enrollment characteristics for Children’s Oncology Group (COG) upfront therapeutic clinical trials 2004-2015
Source: PLoS One. 2020 Apr 23;15(4):e0230824. doi: 10.1371/journal.pone.0230824 (PMC7179840; doi:10.1371/journal.pone.0230824)
Supplement: S1 Data — (XLSX) [file pone.0230824.s001.xlsx]

## Sheet: ALL_PTS_SES
high_povertYes_coUnknownNotYes	high_forborNo_coUnknownNotYes	low_edUnknownc_coUnknownNotYes	low_hhiNocome_coUnknownNotYes	Race	Ethnicity	Combined race/ethnicity	Gender	Age at enrollment(yr)	Age groupings	Cancer Diagnosis
No	No	No	No	Black or African American	Not Hispanic or Latino	Not Hispanic or Latino Black or African American	Female	1	0-4	C72.8: Overlapping lesion of brain and central nervous system Note: Neoplasms of brain and central nervous system whose point of origin cannot be assigned to any one of the categories C70 to C72.5. 9391/3: Ependymoma, NOS (C71._) Epithelial ependymoma (C71._)	.
No	Yes	Yes	No	White	Hispanic or Latino	Hispanic or Latino White	Male	9	5-9	C71.7: Brain stem Cerebral peduncle Basis pedunculi Choroid plexus of fourth ventricle Fourth ventricle, NOS Infratentorial brain, NOS Medulla oblongata Midbrain Olive Pons Pyramid 9391/3: Ependymoma, NOS (C71._) Epithelial ependymoma (C71._)	.
Yes	No	Yes	Yes	White	Not Hispanic or Latino	Not Hispanic or Latino White	Female	8	5-9	C71.1: Frontal lobe Frontal pole 9391/3: Ependymoma, NOS (C71._) Epithelial ependymoma (C71._)	.
Yes	Yes	Yes	No	White	Not Hispanic or Latino	Not Hispanic or Latino White	Male	2	0-4	C71.0: Cerebrum Basal ganglia Central white matter Cerebral cortex Cerebral hemisphere Cerebral white matter Corpus striatum Globus pallidus Hypothalamus Insula Internal capsule Island of Reil Operculum Pallium Putamen Rhinencephalon Supratentor 9391/3: Ependymoma, NOS (C71._) Epithelial ependymoma (C71._)	.
No	Yes	No	No	White	Not Hispanic or Latino	Not Hispanic or Latino White	Female	1	0-4	C71.7: Brain stem Cerebral peduncle Basis pedunculi Choroid plexus of fourth ventricle Fourth ventricle, NOS Infratentorial brain, NOS Medulla oblongata Midbrain Olive Pons Pyramid 9383/1: Subependymal glioma (C71._) Subependymoma (C71._) Subependymal astrocytoma, NOS (C71._)	.
Yes	Yes	Yes	No	White	Hispanic or Latino	Hispanic or Latino White	Female	12	10-14	C71.9: Brain, NOS Intracranial site Cranial fossa, NOS Anterior cranial fossa Middle cranial fossa Posterior cranial fossa Suprasellar 9391/3: Ependymoma, NOS (C71._) Epithelial ependymoma (C71._)	.
Yes	Yes	Yes	No	Black or African American	Not Hispanic or Latino	Not Hispanic or Latino Black or African American	Male	17	15-19	C71.2: Temporal lobe Hippocampus Uncus 9392/3: Ependymoma, anaplastic (C71._) Ependymoblastoma (C71._)	.
Yes	Yes	No	Yes	White	Not Hispanic or Latino	Not Hispanic or Latino White	Female	5	5-9	C71.1: Frontal lobe Frontal pole 9391/3: Ependymoma, NOS (C71._) Epithelial ependymoma (C71._)	.
Yes	Yes	Yes	No	White	Hispanic or Latino	Hispanic or Latino White	Female	7	5-9	C71.7: Brain stem Cerebral peduncle Basis pedunculi Choroid plexus of fourth ventricle Fourth ventricle, NOS Infratentorial brain, NOS Medulla oblongata Midbrain Olive Pons Pyramid 9391/3: Ependymoma, NOS (C71._) Epithelial ependymoma (C71._)	.
No	Yes	No	No	Black or African American	Not Hispanic or Latino	Not Hispanic or Latino Black or African American	Male	7	5-9	C71.9: Brain, NOS Intracranial site Cranial fossa, NOS Anterior cranial fossa Middle cranial fossa Posterior cranial fossa Suprasellar 9391/3: Ependymoma, NOS (C71._) Epithelial ependymoma (C71._)	.
No	Yes	No	No	White	Not Hispanic or Latino	Not Hispanic or Latino White	Male	1	0-4	C71.9: Brain, NOS Intracranial site Cranial fossa, NOS Anterior cranial fossa Middle cranial fossa Posterior cranial fossa Suprasellar 9391/3: Ependymoma, NOS (C71._) Epithelial ependymoma (C71._)	.
No	Yes	No	No	White	Not Hispanic or Latino	Not Hispanic or Latino White	Female	0	0-4	C71.9: Brain, NOS Intracranial site Cranial fossa, NOS Anterior cranial fossa Middle cranial fossa Posterior cranial fossa Suprasellar 9391/3: Ependymoma, NOS (C71._) Epithelial ependymoma (C71._)	.
No	Yes	No	No	Unknown or Not Reported	Not Hispanic or Latino	Not Hispanic or Latino Unknown or Not Reported	Male	7	5-9	C71.9: Brain, NOS Intracranial site Cranial fossa, NOS Anterior cranial fossa Middle cranial fossa Posterior cranial fossa Suprasellar 9392/3: Ependymoma, anaplastic (C71._) Ependymoblastoma (C71._)	.
No	Yes	No	No	Black or African American	Not Hispanic or Latino	Not Hispanic or Latino Black or African American	Male	17	15-19	C71.0: Cerebrum Basal ganglia Central white matter Cerebral cortex Cerebral hemisphere Cerebral white matter Corpus striatum Globus pallidus Hypothalamus Insula Internal capsule Island of Reil Operculum Pallium Putamen Rhinencephalon Supratentor 9391/3: Ependymoma, NOS (C71._) Epithelial ependymoma (C71._)	.
No	Yes	No	No	Unknown or Not Reported	Not Hispanic or Latino	Not Hispanic or Latino Unknown or Not Reported	Male	5	5-9	C71.9: Brain, NOS Intracranial site Cranial fossa, NOS Anterior cranial fossa Middle cranial fossa Posterior cranial fossa Suprasellar 9392/3: Ependymoma, anaplastic (C71._) Ependymoblastoma (C71._)	.
Yes	Yes	Yes	No	Black or African American	Not Hispanic or Latino	Not Hispanic or Latino Black or African American	Male	1	0-4	C71.5: Ventricle, NOS Cerebral ventricle Choroid plexus, NOS Choroid plexus of lateral ventricle Choroid plexus of third ventricle Ependyma Lateral ventricle, NOS Third ventricle, NOS 9390/3: Choroid plexus papilloma, malignant (C71.5) Choroid plexus papilloma, anaplastic (C71.5)	.
No	Yes	No	No	Asian	Not Hispanic or Latino	Not Hispanic or Latino Asian	Female	7	5-9	C71.9: Brain, NOS Intracranial site Cranial fossa, NOS Anterior cranial fossa Middle cranial fossa Posterior cranial fossa Suprasellar 9391/3: Ependymoma, NOS (C71._) Epithelial ependymoma (C71._)	.
No	Yes	No	No	White	Not Hispanic or Latino	Not Hispanic or Latino White	Male	15	15-19	C71.7: Brain stem Cerebral peduncle Basis pedunculi Choroid plexus of fourth ventricle Fourth ventricle, NOS Infratentorial brain, NOS Medulla oblongata Midbrain Olive Pons Pyramid 9391/3: Ependymoma, NOS (C71._) Epithelial ependymoma (C71._)	.
Yes	Yes	No	No	White	Not Hispanic or Latino	Not Hispanic or Latino White	Female	17	15-19	C71.9: Brain, NOS Intracranial site Cranial fossa, NOS Anterior cranial fossa Middle cranial fossa Posterior cranial fossa Suprasellar 9391/3: Ependymoma, NOS (C71._) Epithelial ependymoma (C71._)	.
Yes	Yes	No	No	Black or African American	Not Hispanic or Latino	Not Hispanic or Latino Black or African American	Female	6	5-9	C71.6: Cerebellum, NOS Cerebellopontine angle Vermis of cerebellum 9392/3: Ependymoma, anaplastic (C71._) Ependymoblastoma (C71._)	.
No	Yes	No	No	White	Not Hispanic or Latino	Not Hispanic or Latino White	Male	1	0-4	C71.6: Cerebellum, NOS Cerebellopontine angle Vermis of cerebellum 9391/3: Ependymoma, NOS (C71._) Epithelial ependymoma (C71._)	.
No	Yes	No	No	White	Not Hispanic or Latino	Not Hispanic or Latino White	Male	14	10-14	C71.6: Cerebellum, NOS Cerebellopontine angle Vermis of cerebellum 9391/3: Ependymoma, NOS (C71._) Epithelial ependymoma (C71._)	.
No	Yes	No	No	White	Not Hispanic or Latino	Not Hispanic or Latino White	Female	10	10-14	C71.6: Cerebellum, NOS Cerebellopontine angle Vermis of cerebellum 9392/3: Ependymoma, anaplastic (C71._) Ependymoblastoma (C71._)	.
Yes	No	No	No	White	Not Hispanic or Latino	Not Hispanic or Latino White	Female	1	0-4	C71.9: Brain, NOS Intracranial site Cranial fossa, NOS Anterior cranial fossa Middle cranial fossa Posterior cranial fossa Suprasellar 9392/3: Ependymoma, anaplastic (C71._) Ependymoblastoma (C71._)	.
No	Yes	No	No	White	Not Hispanic or Latino	Not Hispanic or Latino White	Female	19	15-19	C71.9: Brain, NOS Intracranial site Cranial fossa, NOS Anterior cranial fossa Middle cranial fossa Posterior cranial fossa Suprasellar 9391/3: Ependymoma, NOS (C71._) Epithelial ependymoma (C71._)	.
Yes	Yes	Yes	No	White	Not Hispanic or Latino	Not Hispanic or Latino White	Male	1	0-4	C71.7: Brain stem Cerebral peduncle Basis pedunculi Choroid plexus of fourth ventricle Fourth ventricle, NOS Infratentorial brain, NOS Medulla oblongata Midbrain Olive Pons Pyramid 9391/3: Ependymoma, NOS (C71._) Epithelial ependymoma (C71._)	.
No	Yes	No	No	Black or African American	Not Hispanic or Latino	Not Hispanic or Latino Black or African American	Male	2	0-4	C71.8: Overlapping lesion of brain (See also note page 1) Corpus callosum Tapetum 9392/3: Ependymoma, anaplastic (C71._) Ependymoblastoma (C71._)	.
No	Yes	No	No	White	Not Hispanic or Latino	Not Hispanic or Latino White	Male	5	5-9	C71.6: Cerebellum, NOS Cerebellopontine angle Vermis of cerebellum 9391/3: Ependymoma, NOS (C71._) Epithelial ependymoma (C71._)	.
No	Yes	No	No	White	Not Hispanic or Latino	Not Hispanic or Latino White	Male	1	0-4	C71.9: Brain, NOS Intracranial site Cranial fossa, NOS Anterior cranial fossa Middle cranial fossa Posterior cranial fossa Suprasellar 9391/3: Ependymoma, NOS (C71._) Epithelial ependymoma (C71._)	.
No	No	No	No	White	Not Hispanic or Latino	Not Hispanic or Latino White	Female	3	0-4	C71.9: Brain, NOS Intracranial site Cranial fossa, NOS Anterior cranial fossa Middle cranial fossa Posterior cranial fossa Suprasellar 9391/3: Ependymoma, NOS (C71._) Epithelial ependymoma (C71._)	.
Yes	Yes	No	No	Native Hawaiian or Other Pacific Islander	Not Hispanic or Latino	Not Hispanic or Latino Native Hawaiian or Other Pacific Islander	Male	3	0-4	C71.9: Brain, NOS Intracranial site Cranial fossa, NOS Anterior cranial fossa Middle cranial fossa Posterior cranial fossa Suprasellar 9391/3: Ependymoma, NOS (C71._) Epithelial ependymoma (C71._)	.
No	Yes	No	No	White	Not Hispanic or Latino	Not Hispanic or Latino White	Male	12	10-14	C71.3: Parietal lobe 9392/3: Ependymoma, anaplastic (C71._) Ependymoblastoma (C71._)	.
No	Yes	No	Yes	White	Hispanic or Latino	Hispanic or Latino White	Male	3	0-4	C71.9: Brain, NOS Intracranial site Cranial fossa, NOS Anterior cranial fossa Middle cranial fossa Posterior cranial fossa Suprasellar 9391/3: Ependymoma, NOS (C71._) Epithelial ependymoma (C71._)	.
Unknown	Unknown	Unknown	Unknown	Black or African American	Not Hispanic or Latino	Not Hispanic or Latino Black or African American	Male	4	0-4	C71.9: Brain, NOS Intracranial site Cranial fossa, NOS Anterior cranial fossa Middle cranial fossa Posterior cranial fossa Suprasellar 9391/3: Ependymoma, NOS (C71._) Epithelial ependymoma (C71._)	.
Yes	Yes	No	No	Black or African American	Not Hispanic or Latino	Not Hispanic or Latino Black or African American	Male	6	5-9	C71.2: Temporal lobe Hippocampus Uncus 9392/3: Ependymoma, anaplastic (C71._) Ependymoblastoma (C71._)	.
No	Yes	No	No	White	Not Hispanic or Latino	Not Hispanic or Latino White	Female	17	15-19	C71.6: Cerebellum, NOS Cerebellopontine angle Vermis of cerebellum 9391/3: Ependymoma, NOS (C71._) Epithelial ependymoma (C71._)	.
Yes	Yes	Yes	Yes	White	Hispanic or Latino	Hispanic or Latino White	Male	2	0-4	C71.5: Ventricle, NOS Cerebral ventricle Choroid plexus, NOS Choroid plexus of lateral ventricle Choroid plexus of third ventricle Ependyma Lateral ventricle, NOS Third ventricle, NOS 9392/3: Ependymoma, anaplastic (C71._) Ependymoblastoma (C71._)	.
No	Yes	No	No	White	Not Hispanic or Latino	Not Hispanic or Latino White	Male	2	0-4	C71.9: Brain, NOS Intracranial site Cranial fossa, NOS Anterior cranial fossa Middle cranial fossa Posterior cranial fossa Suprasellar 9391/3: Ependymoma, NOS (C71._) Epithelial ependymoma (C71._)	.
No	No	Yes	No	White	Not Hispanic or Latino	Not Hispanic or Latino White	Male	9	5-9	C71.6: Cerebellum, NOS Cerebellopontine angle Vermis of cerebellum 9391/3: Ependymoma, NOS (C71._) Epithelial ependymoma (C71._)	.
Yes	Yes	No	Yes	White	Not Hispanic or Latino	Not Hispanic or Latino White	Male	8	5-9	C71.9: Brain, NOS Intracranial site Cranial fossa, NOS Anterior cranial fossa Middle cranial fossa Posterior cranial fossa Suprasellar 9391/3: Ependymoma, NOS (C71._) Epithelial ependymoma (C71._)	2009-07-15	C63.1: Spermatic cord Vas deferens 9064/3: Germinoma Germ cell tumor, NOS
No	Yes	No	No	White	Not Hispanic or Latino	Not Hispanic or Latino White	Male	13	10-14	C71.1: Frontal lobe Frontal pole 9392/3: Ependymoma, anaplastic (C71._) Ependymoblastoma (C71._)	.
No	Yes	No	No	White	Not Hispanic or Latino	Not Hispanic or Latino White	Male	5	5-9	C71.5: Ventricle, NOS Cerebral ventricle Choroid plexus, NOS Choroid plexus of lateral ventricle Choroid plexus of third ventricle Ependyma Lateral ventricle, NOS Third ventricle, NOS 9391/3: Ependymoma, NOS (C71._) Epithelial ependymoma (C71._)	.
No	Yes	Yes	No	White	Not Hispanic or Latino	Not Hispanic or Latino White	Male	6	5-9	C71.6: Cerebellum, NOS Cerebellopontine angle Vermis of cerebellum 9391/3: Ependymoma, NOS (C71._) Epithelial ependymoma (C71._)	.
Yes	No	Yes	Yes	White	Hispanic or Latino	Hispanic or Latino White	Female	1	0-4	C71.6: Cerebellum, NOS Cerebellopontine angle Vermis of cerebellum 9391/3: Ependymoma, NOS (C71._) Epithelial ependymoma (C71._)	.
Yes	Yes	No	No	Native Hawaiian or Other Pacific Islander	Not Hispanic or Latino	Not Hispanic or Latino Native Hawaiian or Other Pacific Islander	Female	7	5-9	C71.9: Brain, NOS Intracranial site Cranial fossa, NOS Anterior cranial fossa Middle cranial fossa Posterior cranial fossa Suprasellar 9391/3: Ependymoma, NOS (C71._) Epithelial ependymoma (C71._)	.
Yes	No	No	Yes	White	Not Hispanic or Latino	Not Hispanic or Latino White	Male	4	0-4	C71.7: Brain stem Cerebral peduncle Basis pedunculi Choroid plexus of fourth ventricle Fourth ventricle, NOS Infratentorial brain, NOS Medulla oblongata Midbrain Olive Pons Pyramid 9392/3: Ependymoma, anaplastic (C71._) Ependymoblastoma (C71._)	.
No	Yes	No	No	White	Hispanic or Latino	Hispanic or Latino White	Male	5	5-9	C71.7: Brain stem Cerebral peduncle Basis pedunculi Choroid plexus of fourth ventricle Fourth ventricle, NOS Infratentorial brain, NOS Medulla oblongata Midbrain Olive Pons Pyramid 9392/3: Ependymoma, anaplastic (C71._) Ependymoblastoma (C71._)	.
Yes	Yes	No	No	White	Not Hispanic or Latino	Not Hispanic or Latino White	Male	2	0-4	C71.6: Cerebellum, NOS Cerebellopontine angle Vermis of cerebellum 9391/3: Ependymoma, NOS (C71._) Epithelial ependymoma (C71._)	.
Yes	Yes	Yes	No	White	Hispanic or Latino	Hispanic or Latino White	Female	11	10-14	C71.6: Cerebellum, NOS Cerebellopontine angle Vermis of cerebellum 9391/3: Ependymoma, NOS (C71._) Epithelial ependymoma (C71._)	.
No	No	No	No	White	Not Hispanic or Latino	Not Hispanic or Latino White	Male	9	5-9	C71.9: Brain, NOS Intracranial site Cranial fossa, NOS Anterior cranial fossa Middle cranial fossa Posterior cranial fossa Suprasellar 9391/3: Ependymoma, NOS (C71._) Epithelial ependymoma (C71._)	.
Yes	Yes	No	No	White	Not Hispanic or Latino	Not Hispanic or Latino White	Male	14	10-14	C71.0: Cerebrum Basal ganglia Central white matter Cerebral cortex Cerebral hemisphere Cerebral white matter Corpus striatum Globus pallidus Hypothalamus Insula Internal capsule Island of Reil Operculum Pallium Putamen Rhinencephalon Supratentor 9392/3: Ependymoma, anaplastic (C71._) Ependymoblastoma (C71._)	.
No	Yes	No	No	White	Not Hispanic or Latino	Not Hispanic or Latino White	Male	5	5-9	C71.6: Cerebellum, NOS Cerebellopontine angle Vermis of cerebellum 9391/3: Ependymoma, NOS (C71._) Epithelial ependymoma (C71._)	.
Yes	Yes	Yes	No	White	Hispanic or Latino	Hispanic or Latino White	Male	5	5-9	C71.7: Brain stem Cerebral peduncle Basis pedunculi Choroid plexus of fourth ventricle Fourth ventricle, NOS Infratentorial brain, NOS Medulla oblongata Midbrain Olive Pons Pyramid 9391/3: Ependymoma, NOS (C71._) Epithelial ependymoma (C71._)	.
No	Yes	No	No	Unknown or Not Reported	Not Hispanic or Latino	Not Hispanic or Latino Unknown or Not Reported	Female	1	0-4	C71.9: Brain, NOS Intracranial site Cranial fossa, NOS Anterior cranial fossa Middle cranial fossa Posterior cranial fossa Suprasellar 9391/3: Ependymoma, NOS (C71._) Epithelial ependymoma (C71._)	.
Yes	Yes	Yes	No	White	Hispanic or Latino	Hispanic or Latino White	Male	10	10-14	C71.6: Cerebellum, NOS Cerebellopontine angle Vermis of cerebellum 9392/3: Ependymoma, anaplastic (C71._) Ependymoblastoma (C71._)	.
Yes	Yes	Yes	No	White	Not Hispanic or Latino	Not Hispanic or Latino White	Male	2	0-4	C71.5: Ventricle, NOS Cerebral ventricle Choroid plexus, NOS Choroid plexus of lateral ventricle Choroid plexus of third ventricle Ependyma Lateral ventricle, NOS Third ventricle, NOS 9392/3: Ependymoma, anaplastic (C71._) Ependymoblastoma (C71._)	.
No	No	No	No	White	Not Hispanic or Latino	Not Hispanic or Latino White	Female	4	0-4	C71.9: Brain, NOS Intracranial site Cranial fossa, NOS Anterior cranial fossa Middle cranial fossa Posterior cranial fossa Suprasellar 9392/3: Ependymoma, anaplastic (C71._) Ependymoblastoma (C71._)	.
No	Yes	No	No	White	Not Hispanic or Latino	Not Hispanic or Latino White	Female	3	0-4	C71.5: Ventricle, NOS Cerebral ventricle Choroid plexus, NOS Choroid plexus of lateral ventricle Choroid plexus of third ventricle Ependyma Lateral ventricle, NOS Third ventricle, NOS 9392/3: Ependymoma, anaplastic (C71._) Ependymoblastoma (C71._)	.
No	Yes	No	No	White	Not Hispanic or Latino	Not Hispanic or Latino White	Male	2	0-4	C71.9: Brain, NOS Intracranial site Cranial fossa, NOS Anterior cranial fossa Middle cranial fossa Posterior cranial fossa Suprasellar 9391/3: Ependymoma, NOS (C71._) Epithelial ependymoma (C71._)	.
Yes	Yes	No	No	White	Not Hispanic or Latino	Not Hispanic or Latino White	Female	2	0-4	C71.9: Brain, NOS Intracranial site Cranial fossa, NOS Anterior cranial fossa Middle cranial fossa Posterior cranial fossa Suprasellar 9391/3: Ependymoma, NOS (C71._) Epithelial ependymoma (C71._)	.
Yes	Yes	Yes	No	White	Not Hispanic or Latino	Not Hispanic or Latino White	Female	1	0-4	C71.5: Ventricle, NOS Cerebral ventricle Choroid plexus, NOS Choroid plexus of lateral ventricle Choroid plexus of third ventricle Ependyma Lateral ventricle, NOS Third ventricle, NOS 9391/3: Ependymoma, NOS (C71._) Epithelial ependymoma (C71._)	.
Yes	No	No	Yes	White	Not Hispanic or Latino	Not Hispanic or Latino White	Female	7	5-9	C71.1: Frontal lobe Frontal pole 9392/3: Ependymoma, anaplastic (C71._) Ependymoblastoma (C71._)	.
No	Yes	No	No	White	Not Hispanic or Latino	Not Hispanic or Latino White	Female	7	5-9	C71.9: Brain, NOS Intracranial site Cranial fossa, NOS Anterior cranial fossa Middle cranial fossa Posterior cranial fossa Suprasellar 9392/3: Ependymoma, anaplastic (C71._) Ependymoblastoma (C71._)	.
No	Yes	Yes	No	White	Hispanic or Latino	Hispanic or Latino White	Male	18	15-19	C71.9: Brain, NOS Intracranial site Cranial fossa, NOS Anterior cranial fossa Middle cranial fossa Posterior cranial fossa Suprasellar 9391/3: Ependymoma, NOS (C71._) Epithelial ependymoma (C71._)	.
Yes	Yes	Yes	Yes	Black or African American	Not Hispanic or Latino	Not Hispanic or Latino Black or African American	Female	2	0-4	C71.9: Brain, NOS Intracranial site Cranial fossa, NOS Anterior cranial fossa Middle cranial fossa Posterior cranial fossa Suprasellar 9391/3: Ependymoma, NOS (C71._) Epithelial ependymoma (C71._)	.
No	Yes	No	No	White	Not Hispanic or Latino	Not Hispanic or Latino White	Male	5	5-9	C71.9: Brain, NOS Intracranial site Cranial fossa, NOS Anterior cranial fossa Middle cranial fossa Posterior cranial fossa Suprasellar 9391/3: Ependymoma, NOS (C71._) Epithelial ependymoma (C71._)	.
No	Yes	No	No	White	Not Hispanic or Latino	Not Hispanic or Latino White	Male	12	10-14	C71.9: Brain, NOS Intracranial site Cranial fossa, NOS Anterior cranial fossa Middle cranial fossa Posterior cranial fossa Suprasellar 9391/3: Ependymoma, NOS (C71._) Epithelial ependymoma (C71._)	.
No	Yes	No	No	White	Not Hispanic or Latino	Not Hispanic or Latino White	Male	1	0-4	C71.9: Brain, NOS Intracranial site Cranial fossa, NOS Anterior cranial fossa Middle cranial fossa Posterior cranial fossa Suprasellar 9391/3: Ependymoma, NOS (C71._) Epithelial ependymoma (C71._)	.
Yes	Yes	Yes	No	Unknown or Not Reported	Unknown or Not Reported	Unknown or Not Reported Unknown or Not Reported	Female	2	0-4	C71.4: Occipital lobe Occipital pole 9392/3: Ependymoma, anaplastic (C71._) Ependymoblastoma (C71._)	.
No	Yes	No	No	Unknown or Not Reported	Hispanic or Latino	Hispanic or Latino Unknown or Not Reported	Female	18	15-19	C71.1: Frontal lobe Frontal pole 9391/3: Ependymoma, NOS (C71._) Epithelial ependymoma (C71._)	.
Yes	No	Yes	Yes	White	Not Hispanic or Latino	Not Hispanic or Latino White	Male	7	5-9	C71.5: Ventricle, NOS Cerebral ventricle Choroid plexus, NOS Choroid plexus of lateral ventricle Choroid plexus of third ventricle Ependyma Lateral ventricle, NOS Third ventricle, NOS 9391/3: Ependymoma, NOS (C71._) Epithelial ependymoma (C71._)	.
Yes	Yes	Yes	Yes	White	Not Hispanic or Latino	Not Hispanic or Latino White	Male	2	0-4	C71.9: Brain, NOS Intracranial site Cranial fossa, NOS Anterior cranial fossa Middle cranial fossa Posterior cranial fossa Suprasellar 9391/3: Ependymoma, NOS (C71._) Epithelial ependymoma (C71._)	.
Yes	Yes	Yes	No	Black or African American	Not Hispanic or Latino	Not Hispanic or Latino Black or African American	Female	5	5-9	C71.6: Cerebellum, NOS Cerebellopontine angle Vermis of cerebellum 9391/3: Ependymoma, NOS (C71._) Epithelial ependymoma (C71._)	.
Yes	Yes	No	No	White	Not Hispanic or Latino	Not Hispanic or Latino White	Female	3	0-4	C71.9: Brain, NOS Intracranial site Cranial fossa, NOS Anterior cranial fossa Middle cranial fossa Posterior cranial fossa Suprasellar 9392/3: Ependymoma, anaplastic (C71._) Ependymoblastoma (C71._)	.
No	Yes	Yes	No	White	Hispanic or Latino	Hispanic or Latino White	Male	3	0-4	C71.9: Brain, NOS Intracranial site Cranial fossa, NOS Anterior cranial fossa Middle cranial fossa Posterior cranial fossa Suprasellar 9392/3: Ependymoma, anaplastic (C71._) Ependymoblastoma (C71._)	.
Yes	Yes	No	Yes	White	Hispanic or Latino	Hispanic or Latino White	Female	7	5-9	C71.6: Cerebellum, NOS Cerebellopontine angle Vermis of cerebellum 9392/3: Ependymoma, anaplastic (C71._) Ependymoblastoma (C71._)	.
Yes	Yes	No	Yes	White	Not Hispanic or Latino	Not Hispanic or Latino White	Male	6	5-9	C71.3: Parietal lobe 9392/3: Ependymoma, anaplastic (C71._) Ependymoblastoma (C71._)	.
Yes	No	Yes	Yes	White	Not Hispanic or Latino	Not Hispanic or Latino White	Male	2	0-4	C71.0: Cerebrum Basal ganglia Central white matter Cerebral cortex Cerebral hemisphere Cerebral white matter Corpus striatum Globus pallidus Hypothalamus Insula Internal capsule Island of Reil Operculum Pallium Putamen Rhinencephalon Supratentor 9392/3: Ependymoma, anaplastic (C71._) Ependymoblastoma (C71._)	.
Yes	Yes	No	No	Unknown or Not Reported	Not Hispanic or Latino	Not Hispanic or Latino Unknown or Not Reported	Female	18	15-19	C71.4: Occipital lobe Occipital pole 9391/3: Ependymoma, NOS (C71._) Epithelial ependymoma (C71._)	.
No	Yes	No	No	White	Not Hispanic or Latino	Not Hispanic or Latino White	Female	1	0-4	C71.9: Brain, NOS Intracranial site Cranial fossa, NOS Anterior cranial fossa Middle cranial fossa Posterior cranial fossa Suprasellar 9391/3: Ependymoma, NOS (C71._) Epithelial ependymoma (C71._)	.
Yes	Yes	No	Yes	White	Not Hispanic or Latino	Not Hispanic or Latino White	Male	10	10-14	C71.9: Brain, NOS Intracranial site Cranial fossa, NOS Anterior cranial fossa Middle cranial fossa Posterior cranial fossa Suprasellar 9392/3: Ependymoma, anaplastic (C71._) Ependymoblastoma (C71._)	.
No	Yes	No	No	White	Not Hispanic or Latino	Not Hispanic or Latino White	Male	4	0-4	C71.9: Brain, NOS Intracranial site Cranial fossa, NOS Anterior cranial fossa Middle cranial fossa Posterior cranial fossa Suprasellar 9391/3: Ependymoma, NOS (C71._) Epithelial ependymoma (C71._)	.
No	Yes	No	No	White	Not Hispanic or Latino	Not Hispanic or Latino White	Female	2	0-4	C71.6: Cerebellum, NOS Cerebellopontine angle Vermis of cerebellum 9392/3: Ependymoma, anaplastic (C71._) Ependymoblastoma (C71._)	.
Yes	Yes	No	No	Black or African American	Not Hispanic or Latino	Not Hispanic or Latino Black or African American	Male	7	5-9	C71.9: Brain, NOS Intracranial site Cranial fossa, NOS Anterior cranial fossa Middle cranial fossa Posterior cranial fossa Suprasellar 9391/3: Ependymoma, NOS (C71._) Epithelial ependymoma (C71._)	.
No	Yes	No	No	White	Not Hispanic or Latino	Not Hispanic or Latino White	Male	17	15-19	C71.3: Parietal lobe 9391/3: Ependymoma, NOS (C71._) Epithelial ependymoma (C71._)	.
No	No	No	No	White	Not Hispanic or Latino	Not Hispanic or Latino White	Male	6	5-9	C71.4: Occipital lobe Occipital pole 9391/3: Ependymoma, NOS (C71._) Epithelial ependymoma (C71._)	.
No	Yes	No	No	White	Not Hispanic or Latino	Not Hispanic or Latino White	Female	6	5-9	C71.6: Cerebellum, NOS Cerebellopontine angle Vermis of cerebellum 9392/3: Ependymoma, anaplastic (C71._) Ependymoblastoma (C71._)	.
Yes	Yes	Yes	No	White	Hispanic or Latino	Hispanic or Latino White	Female	6	5-9	C71.6: Cerebellum, NOS Cerebellopontine angle Vermis of cerebellum 9392/3: Ependymoma, anaplastic (C71._) Ependymoblastoma (C71._)	.
Yes	Yes	Yes	No	Unknown or Not Reported	Unknown or Not Reported	Unknown or Not Reported Unknown or Not Reported	Male	11	10-14	C71.1: Frontal lobe Frontal pole 9392/3: Ependymoma, anaplastic (C71._) Ependymoblastoma (C71._)	.
No	Yes	No	No	White	Not Hispanic or Latino	Not Hispanic or Latino White	Female	11	10-14	C71.9: Brain, NOS Intracranial site Cranial fossa, NOS Anterior cranial fossa Middle cranial fossa Posterior cranial fossa Suprasellar 9391/3: Ependymoma, NOS (C71._) Epithelial ependymoma (C71._)	.
Yes	Yes	Yes	Yes	White	Hispanic or Latino	Hispanic or Latino White	Male	1	0-4	C71.9: Brain, NOS Intracranial site Cranial fossa, NOS Anterior cranial fossa Middle cranial fossa Posterior cranial fossa Suprasellar 9391/3: Ependymoma, NOS (C71._) Epithelial ependymoma (C71._)	.
No	Yes	No	No	White	Not Hispanic or Latino	Not Hispanic or Latino White	Male	12	10-14	C71.4: Occipital lobe Occipital pole 9391/3: Ependymoma, NOS (C71._) Epithelial ependymoma (C71._)	.
No	No	No	No	Unknown or Not Reported	Unknown or Not Reported	Unknown or Not Reported Unknown or Not Reported	Female	10	10-14	C71.0: Cerebrum Basal ganglia Central white matter Cerebral cortex Cerebral hemisphere Cerebral white matter Corpus striatum Globus pallidus Hypothalamus Insula Internal capsule Island of Reil Operculum Pallium Putamen Rhinencephalon Supratentor 9392/3: Ependymoma, anaplastic (C71._) Ependymoblastoma (C71._)	.
No	Yes	No	No	White	Not Hispanic or Latino	Not Hispanic or Latino White	Female	8	5-9	C71.7: Brain stem Cerebral peduncle Basis pedunculi Choroid plexus of fourth ventricle Fourth ventricle, NOS Infratentorial brain, NOS Medulla oblongata Midbrain Olive Pons Pyramid 9391/3: Ependymoma, NOS (C71._) Epithelial ependymoma (C71._)	.
No	No	Yes	No	Black or African American	Not Hispanic or Latino	Not Hispanic or Latino Black or African American	Female	5	5-9	C71.7: Brain stem Cerebral peduncle Basis pedunculi Choroid plexus of fourth ventricle Fourth ventricle, NOS Infratentorial brain, NOS Medulla oblongata Midbrain Olive Pons Pyramid 9391/3: Ependymoma, NOS (C71._) Epithelial ependymoma (C71._)	.
No	No	No	No	White	Not Hispanic or Latino	Not Hispanic or Latino White	Male	13	10-14	C71.1: Frontal lobe Frontal pole 9392/3: Ependymoma, anaplastic (C71._) Ependymoblastoma (C71._)	.
No	No	No	No	White	Not Hispanic or Latino	Not Hispanic or Latino White	Female	3	0-4	C71.9: Brain, NOS Intracranial site Cranial fossa, NOS Anterior cranial fossa Middle cranial fossa Posterior cranial fossa Suprasellar 9391/3: Ependymoma, NOS (C71._) Epithelial ependymoma (C71._)	.
No	No	No	No	White	Not Hispanic or Latino	Not Hispanic or Latino White	Female	13	10-14	C71.7: Brain stem Cerebral peduncle Basis pedunculi Choroid plexus of fourth ventricle Fourth ventricle, NOS Infratentorial brain, NOS Medulla oblongata Midbrain Olive Pons Pyramid 9391/3: Ependymoma, NOS (C71._) Epithelial ependymoma (C71._)	.
Yes	Yes	Yes	Yes	Black or African American	Not Hispanic or Latino	Not Hispanic or Latino Black or African American	Male	5	5-9	C71.9: Brain, NOS Intracranial site Cranial fossa, NOS Anterior cranial fossa Middle cranial fossa Posterior cranial fossa Suprasellar 9391/3: Ependymoma, NOS (C71._) Epithelial ependymoma (C71._)	.
No	No	No	No	White	Not Hispanic or Latino	Not Hispanic or Latino White	Female	23	20-24	C71.9: Brain, NOS Intracranial site Cranial fossa, NOS Anterior cranial fossa Middle cranial fossa Posterior cranial fossa Suprasellar 9392/3: Ependymoma, anaplastic (C71._) Ependymoblastoma (C71._)	.
No	Yes	No	No	White	Not Hispanic or Latino	Not Hispanic or Latino White	Male	2	0-4	C71.9: Brain, NOS Intracranial site Cranial fossa, NOS Anterior cranial fossa Middle cranial fossa Posterior cranial fossa Suprasellar 9391/3: Ependymoma, NOS (C71._) Epithelial ependymoma (C71._)	.
No	Yes	No	No	Unknown or Not Reported	Unknown or Not Reported	Unknown or Not Reported Unknown or Not Reported	Male	5	5-9	C71.6: Cerebellum, NOS Cerebellopontine angle Vermis of cerebellum 9391/3: Ependymoma, NOS (C71._) Epithelial ependymoma (C71._)	.
No	Yes	No	No	White	Not Hispanic or Latino	Not Hispanic or Latino White	Male	1	0-4	C71.5: Ventricle, NOS Cerebral ventricle Choroid plexus, NOS Choroid plexus of lateral ventricle Choroid plexus of third ventricle Ependyma Lateral ventricle, NOS Third ventricle, NOS 9391/3: Ependymoma, NOS (C71._) Epithelial ependymoma (C71._)	.
Yes	No	Yes	Yes	White	Hispanic or Latino	Hispanic or Latino White	Female	2	0-4	C71.9: Brain, NOS Intracranial site Cranial fossa, NOS Anterior cranial fossa Middle cranial fossa Posterior cranial fossa Suprasellar 9391/3: Ependymoma, NOS (C71._) Epithelial ependymoma (C71._)	.
Yes	No	Yes	Yes	White	Not Hispanic or Latino	Not Hispanic or Latino White	Male	18	15-19	C71.7: Brain stem Cerebral peduncle Basis pedunculi Choroid plexus of fourth ventricle Fourth ventricle, NOS Infratentorial brain, NOS Medulla oblongata Midbrain Olive Pons Pyramid 9392/3: Ependymoma, anaplastic (C71._) Ependymoblastoma (C71._)	.
Yes	No	Yes	Yes	White	Not Hispanic or Latino	Not Hispanic or Latino White	Female	2	0-4	C71.9: Brain, NOS Intracranial site Cranial fossa, NOS Anterior cranial fossa Middle cranial fossa Posterior cranial fossa Suprasellar 9392/3: Ependymoma, anaplastic (C71._) Ependymoblastoma (C71._)	.
No	No	No	No	White	Not Hispanic or Latino	Not Hispanic or Latino White	Male	3	0-4	C71.3: Parietal lobe 9391/3: Ependymoma, NOS (C71._) Epithelial ependymoma (C71._)	.
Yes	Yes	Yes	No	Unknown or Not Reported	Unknown or Not Reported	Unknown or Not Reported Unknown or Not Reported	Female	4	0-4	C71.6: Cerebellum, NOS Cerebellopontine angle Vermis of cerebellum 9392/3: Ependymoma, anaplastic (C71._) Ependymoblastoma (C71._)	.
No	Yes	No	No	Black or African American	Not Hispanic or Latino	Not Hispanic or Latino Black or African American	Female	5	5-9	C72.8: Overlapping lesion of brain and central nervous system Note: Neoplasms of brain and central nervous system whose point of origin cannot be assigned to any one of the categories C70 to C72.5. 9392/3: Ependymoma, anaplastic (C71._) Ependymoblastoma (C71._)	.
No	Yes	No	No	Unknown or Not Reported	Hispanic or Latino	Hispanic or Latino Unknown or Not Reported	Male	2	0-4	C71.6: Cerebellum, NOS Cerebellopontine angle Vermis of cerebellum 9391/3: Ependymoma, NOS (C71._) Epithelial ependymoma (C71._)	.
No	Yes	Yes	No	White	Hispanic or Latino	Hispanic or Latino White	Male	13	10-14	C71.7: Brain stem Cerebral peduncle Basis pedunculi Choroid plexus of fourth ventricle Fourth ventricle, NOS Infratentorial brain, NOS Medulla oblongata Midbrain Olive Pons Pyramid 9391/3: Ependymoma, NOS (C71._) Epithelial ependymoma (C71._)	.
Yes	No	Yes	No	White	Not Hispanic or Latino	Not Hispanic or Latino White	Female	7	5-9	C71.1: Frontal lobe Frontal pole 9392/3: Ependymoma, anaplastic (C71._) Ependymoblastoma (C71._)	.
Yes	Yes	No	No	Asian	Not Hispanic or Latino	Not Hispanic or Latino Asian	Male	3	0-4	C71.9: Brain, NOS Intracranial site Cranial fossa, NOS Anterior cranial fossa Middle cranial fossa Posterior cranial fossa Suprasellar 9391/3: Ependymoma, NOS (C71._) Epithelial ependymoma (C71._)	.
No	Yes	No	No	White	Not Hispanic or Latino	Not Hispanic or Latino White	Male	10	10-14	C71.9: Brain, NOS Intracranial site Cranial fossa, NOS Anterior cranial fossa Middle cranial fossa Posterior cranial fossa Suprasellar 9391/3: Ependymoma, NOS (C71._) Epithelial ependymoma (C71._)	.
Yes	No	Yes	Yes	White	Not Hispanic or Latino	Not Hispanic or Latino White	Male	5	5-9	C71.9: Brain, NOS Intracranial site Cranial fossa, NOS Anterior cranial fossa Middle cranial fossa Posterior cranial fossa Suprasellar 9392/3: Ependymoma, anaplastic (C71._) Ependymoblastoma (C71._)	.
No	Yes	No	No	White	Not Hispanic or Latino	Not Hispanic or Latino White	Male	1	0-4	C71.6: Cerebellum, NOS Cerebellopontine angle Vermis of cerebellum 9391/3: Ependymoma, NOS (C71._) Epithelial ependymoma (C71._)	.
No	Yes	Yes	No	White	Not Hispanic or Latino	Not Hispanic or Latino White	Male	22	20-24	C71.9: Brain, NOS Intracranial site Cranial fossa, NOS Anterior cranial fossa Middle cranial fossa Posterior cranial fossa Suprasellar 9392/3: Ependymoma, anaplastic (C71._) Ependymoblastoma (C71._)	.
No	Yes	No	No	White	Hispanic or Latino	Hispanic or Latino White	Male	7	5-9	C71.9: Brain, NOS Intracranial site Cranial fossa, NOS Anterior cranial fossa Middle cranial fossa Posterior cranial fossa Suprasellar 9392/3: Ependymoma, anaplastic (C71._) Ependymoblastoma (C71._)	.
Yes	Yes	No	No	White	Hispanic or Latino	Hispanic or Latino White	Female	1	0-4	C71.6: Cerebellum, NOS Cerebellopontine angle Vermis of cerebellum 9392/3: Ependymoma, anaplastic (C71._) Ependymoblastoma (C71._)	.
Yes	No	Yes	No	White	Not Hispanic or Latino	Not Hispanic or Latino White	Male	10	10-14	C71.9: Brain, NOS Intracranial site Cranial fossa, NOS Anterior cranial fossa Middle cranial fossa Posterior cranial fossa Suprasellar 9392/3: Ependymoma, anaplastic (C71._) Ependymoblastoma (C71._)	.
Yes	Yes	Yes	No	Unknown or Not Reported	Unknown or Not Reported	Unknown or Not Reported Unknown or Not Reported	Male	2	0-4	C71.6: Cerebellum, NOS Cerebellopontine angle Vermis of cerebellum 9392/3: Ependymoma, anaplastic (C71._) Ependymoblastoma (C71._)	.
No	Yes	No	No	White	Not Hispanic or Latino	Not Hispanic or Latino White	Female	14	10-14	C71.5: Ventricle, NOS Cerebral ventricle Choroid plexus, NOS Choroid plexus of lateral ventricle Choroid plexus of third ventricle Ependyma Lateral ventricle, NOS Third ventricle, NOS 9391/3: Ependymoma, NOS (C71._) Epithelial ependymoma (C71._)	.
No	Yes	Yes	No	Black or African American	Hispanic or Latino	Hispanic or Latino Black or African American	Female	5	5-9	C71.5: Ventricle, NOS Cerebral ventricle Choroid plexus, NOS Choroid plexus of lateral ventricle Choroid plexus of third ventricle Ependyma Lateral ventricle, NOS Third ventricle, NOS 9391/3: Ependymoma, NOS (C71._) Epithelial ependymoma (C71._)	.
No	Yes	No	No	White	Not Hispanic or Latino	Not Hispanic or Latino White	Female	7	5-9	C71.9: Brain, NOS Intracranial site Cranial fossa, NOS Anterior cranial fossa Middle cranial fossa Posterior cranial fossa Suprasellar 9392/3: Ependymoma, anaplastic (C71._) Ependymoblastoma (C71._)	.
No	Yes	No	No	White	Not Hispanic or Latino	Not Hispanic or Latino White	Female	1	0-4	C71.6: Cerebellum, NOS Cerebellopontine angle Vermis of cerebellum 9391/3: Ependymoma, NOS (C71._) Epithelial ependymoma (C71._)	.
No	Yes	No	No	White	Not Hispanic or Latino	Not Hispanic or Latino White	Male	4	0-4	C71.9: Brain, NOS Intracranial site Cranial fossa, NOS Anterior cranial fossa Middle cranial fossa Posterior cranial fossa Suprasellar 9391/3: Ependymoma, NOS (C71._) Epithelial ependymoma (C71._)	.
No	No	No	No	White	Not Hispanic or Latino	Not Hispanic or Latino White	Female	8	5-9	C71.9: Brain, NOS Intracranial site Cranial fossa, NOS Anterior cranial fossa Middle cranial fossa Posterior cranial fossa Suprasellar 9391/3: Ependymoma, NOS (C71._) Epithelial ependymoma (C71._)	.
Unknown	Unknown	Unknown	Unknown	White	Not Hispanic or Latino	Not Hispanic or Latino White	Female	12	10-14	C71.5: Ventricle, NOS Cerebral ventricle Choroid plexus, NOS Choroid plexus of lateral ventricle Choroid plexus of third ventricle Ependyma Lateral ventricle, NOS Third ventricle, NOS 9391/3: Ependymoma, NOS (C71._) Epithelial ependymoma (C71._)	.
No	Yes	Yes	No	White	Not Hispanic or Latino	Not Hispanic or Latino White	Female	9	5-9	C71.1: Frontal lobe Frontal pole 9392/3: Ependymoma, anaplastic (C71._) Ependymoblastoma (C71._)	.
Yes	Yes	Yes	Yes	Black or African American	Not Hispanic or Latino	Not Hispanic or Latino Black or African American	Female	15	15-19	C71.9: Brain, NOS Intracranial site Cranial fossa, NOS Anterior cranial fossa Middle cranial fossa Posterior cranial fossa Suprasellar 9392/3: Ependymoma, anaplastic (C71._) Ependymoblastoma (C71._)	.
No	No	No	No	White	Not Hispanic or Latino	Not Hispanic or Latino White	Male	4	0-4	C71.6: Cerebellum, NOS Cerebellopontine angle Vermis of cerebellum 9392/3: Ependymoma, anaplastic (C71._) Ependymoblastoma (C71._)	.
No	Yes	No	No	White	Not Hispanic or Latino	Not Hispanic or Latino White	Male	12	10-14	C71.1: Frontal lobe Frontal pole 9392/3: Ependymoma, anaplastic (C71._) Ependymoblastoma (C71._)	.
No	Yes	No	No	White	Not Hispanic or Latino	Not Hispanic or Latino White	Female	11	10-14	C71.9: Brain, NOS Intracranial site Cranial fossa, NOS Anterior cranial fossa Middle cranial fossa Posterior cranial fossa Suprasellar 9392/3: Ependymoma, anaplastic (C71._) Ependymoblastoma (C71._)	.
No	No	No	No	White	Not Hispanic or Latino	Not Hispanic or Latino White	Male	7	5-9	C71.9: Brain, NOS Intracranial site Cranial fossa, NOS Anterior cranial fossa Middle cranial fossa Posterior cranial fossa Suprasellar 9392/3: Ependymoma, anaplastic (C71._) Ependymoblastoma (C71._)	.
No	Yes	No	No	White	Not Hispanic or Latino	Not Hispanic or Latino White	Female	1	0-4	C71.7: Brain stem Cerebral peduncle Basis pedunculi Choroid plexus of fourth ventricle Fourth ventricle, NOS Infratentorial brain, NOS Medulla oblongata Midbrain Olive Pons Pyramid 9392/3: Ependymoma, anaplastic (C71._) Ependymoblastoma (C71._)	.
No	Yes	No	No	White	Not Hispanic or Latino	Not Hispanic or Latino White	Female	4	0-4	C71.9: Brain, NOS Intracranial site Cranial fossa, NOS Anterior cranial fossa Middle cranial fossa Posterior cranial fossa Suprasellar 9392/3: Ependymoma, anaplastic (C71._) Ependymoblastoma (C71._)	.
Yes	Yes	No	No	White	Not Hispanic or Latino	Not Hispanic or Latino White	Male	18	15-19	C71.4: Occipital lobe Occipital pole 9392/3: Ependymoma, anaplastic (C71._) Ependymoblastoma (C71._)	.
Yes	Yes	Yes	No	White	Hispanic or Latino	Hispanic or Latino White	Male	2	0-4	C71.6: Cerebellum, NOS Cerebellopontine angle Vermis of cerebellum 9391/3: Ependymoma, NOS (C71._) Epithelial ependymoma (C71._)	.
No	Yes	No	No	White	Not Hispanic or Latino	Not Hispanic or Latino White	Male	17	15-19	C71.1: Frontal lobe Frontal pole 9392/3: Ependymoma, anaplastic (C71._) Ependymoblastoma (C71._)	.
Yes	Yes	No	No	White	Hispanic or Latino	Hispanic or Latino White	Male	3	0-4	C71.5: Ventricle, NOS Cerebral ventricle Choroid plexus, NOS Choroid plexus of lateral ventricle Choroid plexus of third ventricle Ependyma Lateral ventricle, NOS Third ventricle, NOS 9391/3: Ependymoma, NOS (C71._) Epithelial ependymoma (C71._)	.
No	Yes	Yes	No	White	Not Hispanic or Latino	Not Hispanic or Latino White	Female	2	0-4	C71.5: Ventricle, NOS Cerebral ventricle Choroid plexus, NOS Choroid plexus of lateral ventricle Choroid plexus of third ventricle Ependyma Lateral ventricle, NOS Third ventricle, NOS 9391/3: Ependymoma, NOS (C71._) Epithelial ependymoma (C71._)	.
No	Yes	No	No	White	Not Hispanic or Latino	Not Hispanic or Latino White	Male	1	0-4	C71.9: Brain, NOS Intracranial site Cranial fossa, NOS Anterior cranial fossa Middle cranial fossa Posterior cranial fossa Suprasellar 9392/3: Ependymoma, anaplastic (C71._) Ependymoblastoma (C71._)	.
No	No	No	No	White	Not Hispanic or Latino	Not Hispanic or Latino White	Male	7	5-9	C71.9: Brain, NOS Intracranial site Cranial fossa, NOS Anterior cranial fossa Middle cranial fossa Posterior cranial fossa Suprasellar 9391/3: Ependymoma, NOS (C71._) Epithelial ependymoma (C71._)	.
Yes	Yes	No	No	White	Not Hispanic or Latino	Not Hispanic or Latino White	Female	13	10-14	C71.6: Cerebellum, NOS Cerebellopontine angle Vermis of cerebellum 9392/3: Ependymoma, anaplastic (C71._) Ependymoblastoma (C71._)	.
No	Yes	No	No	White	Not Hispanic or Latino	Not Hispanic or Latino White	Male	7	5-9	C71.9: Brain, NOS Intracranial site Cranial fossa, NOS Anterior cranial fossa Middle cranial fossa Posterior cranial fossa Suprasellar 9391/3: Ependymoma, NOS (C71._) Epithelial ependymoma (C71._)	.
No	Yes	No	No	White	Not Hispanic or Latino	Not Hispanic or Latino White	Female	14	10-14	C71.4: Occipital lobe Occipital pole 9392/3: Ependymoma, anaplastic (C71._) Ependymoblastoma (C71._)	.
No	No	No	No	White	Not Hispanic or Latino	Not Hispanic or Latino White	Female	5	5-9	C71.3: Parietal lobe 9391/3: Ependymoma, NOS (C71._) Epithelial ependymoma (C71._)	.
Yes	Yes	No	No	White	Hispanic or Latino	Hispanic or Latino White	Male	1	0-4	C71.6: Cerebellum, NOS Cerebellopontine angle Vermis of cerebellum 9392/3: Ependymoma, anaplastic (C71._) Ependymoblastoma (C71._)	.
No	Yes	No	No	Unknown or Not Reported	Not Hispanic or Latino	Not Hispanic or Latino Unknown or Not Reported	Male	4	0-4	C71.7: Brain stem Cerebral peduncle Basis pedunculi Choroid plexus of fourth ventricle Fourth ventricle, NOS Infratentorial brain, NOS Medulla oblongata Midbrain Olive Pons Pyramid 9391/3: Ependymoma, NOS (C71._) Epithelial ependymoma (C71._)	.
No	No	No	Yes	White	Not Hispanic or Latino	Not Hispanic or Latino White	Female	2	0-4	C71.9: Brain, NOS Intracranial site Cranial fossa, NOS Anterior cranial fossa Middle cranial fossa Posterior cranial fossa Suprasellar 9391/3: Ependymoma, NOS (C71._) Epithelial ependymoma (C71._)	.
No	No	No	No	White	Not Hispanic or Latino	Not Hispanic or Latino White	Male	17	15-19	C71.9: Brain, NOS Intracranial site Cranial fossa, NOS Anterior cranial fossa Middle cranial fossa Posterior cranial fossa Suprasellar 9392/3: Ependymoma, anaplastic (C71._) Ependymoblastoma (C71._)	.
Yes	Yes	Yes	No	White	Hispanic or Latino	Hispanic or Latino White	Male	11	10-14	C71.9: Brain, NOS Intracranial site Cranial fossa, NOS Anterior cranial fossa Middle cranial fossa Posterior cranial fossa Suprasellar 9392/3: Ependymoma, anaplastic (C71._) Ependymoblastoma (C71._)	.
No	Yes	Yes	No	White	Hispanic or Latino	Hispanic or Latino White	Male	3	0-4	C71.9: Brain, NOS Intracranial site Cranial fossa, NOS Anterior cranial fossa Middle cranial fossa Posterior cranial fossa Suprasellar 9392/3: Ependymoma, anaplastic (C71._) Ependymoblastoma (C71._)	.
Yes	Yes	Yes	No	White	Unknown or Not Reported	Unknown or Not Reported White	Female	8	5-9	C71.3: Parietal lobe 9391/3: Ependymoma, NOS (C71._) Epithelial ependymoma (C71._)	.
No	Yes	No	No	White	Not Hispanic or Latino	Not Hispanic or Latino White	Female	3	0-4	C71.7: Brain stem Cerebral peduncle Basis pedunculi Choroid plexus of fourth ventricle Fourth ventricle, NOS Infratentorial brain, NOS Medulla oblongata Midbrain Olive Pons Pyramid 9391/3: Ependymoma, NOS (C71._) Epithelial ependymoma (C71._)	.
No	Yes	No	No	White	Not Hispanic or Latino	Not Hispanic or Latino White	Male	20	20-24	C71.3: Parietal lobe 9392/3: Ependymoma, anaplastic (C71._) Ependymoblastoma (C71._)	.
Yes	No	Yes	Yes	Black or African American	Not Hispanic or Latino	Not Hispanic or Latino Black or African American	Male	3	0-4	C71.6: Cerebellum, NOS Cerebellopontine angle Vermis of cerebellum 9392/3: Ependymoma, anaplastic (C71._) Ependymoblastoma (C71._)	.
No	Yes	No	No	White	Not Hispanic or Latino	Not Hispanic or Latino White	Female	3	0-4	C71.9: Brain, NOS Intracranial site Cranial fossa, NOS Anterior cranial fossa Middle cranial fossa Posterior cranial fossa Suprasellar 9391/3: Ependymoma, NOS (C71._) Epithelial ependymoma (C71._)	.
No	Yes	No	No	White	Not Hispanic or Latino	Not Hispanic or Latino White	Male	12	10-14	C71.6: Cerebellum, NOS Cerebellopontine angle Vermis of cerebellum 9391/3: Ependymoma, NOS (C71._) Epithelial ependymoma (C71._)	.
No	Yes	No	No	White	Not Hispanic or Latino	Not Hispanic or Latino White	Male	11	10-14	C71.1: Frontal lobe Frontal pole 9392/3: Ependymoma, anaplastic (C71._) Ependymoblastoma (C71._)	.
No	Yes	No	No	White	Not Hispanic or Latino	Not Hispanic or Latino White	Male	7	5-9	C71.5: Ventricle, NOS Cerebral ventricle Choroid plexus, NOS Choroid plexus of lateral ventricle Choroid plexus of third ventricle Ependyma Lateral ventricle, NOS Third ventricle, NOS 9392/3: Ependymoma, anaplastic (C71._) Ependymoblastoma (C71._)	.
No	Yes	No	No	Unknown or Not Reported	Not Hispanic or Latino	Not Hispanic or Latino Unknown or Not Reported	Male	17	15-19	C71.5: Ventricle, NOS Cerebral ventricle Choroid plexus, NOS Choroid plexus of lateral ventricle Choroid plexus of third ventricle Ependyma Lateral ventricle, NOS Third ventricle, NOS 9391/3: Ependymoma, NOS (C71._) Epithelial ependymoma (C71._)	.
No	No	No	No	White	Not Hispanic or Latino	Not Hispanic or Latino White	Male	5	5-9	C71.8: Overlapping lesion of brain (See also note page 1) Corpus callosum Tapetum 9392/3: Ependymoma, anaplastic (C71._) Ependymoblastoma (C71._)	.
No	Yes	Yes	No	White	Not Hispanic or Latino	Not Hispanic or Latino White	Female	3	0-4	C71.9: Brain, NOS Intracranial site Cranial fossa, NOS Anterior cranial fossa Middle cranial fossa Posterior cranial fossa Suprasellar 9391/3: Ependymoma, NOS (C71._) Epithelial ependymoma (C71._)	.
No	Yes	Yes	No	Asian	Not Hispanic or Latino	Not Hispanic or Latino Asian	Female	7	5-9	C71.9: Brain, NOS Intracranial site Cranial fossa, NOS Anterior cranial fossa Middle cranial fossa Posterior cranial fossa Suprasellar 9391/3: Ependymoma, NOS (C71._) Epithelial ependymoma (C71._)	.
Yes	No	Yes	Yes	White	Not Hispanic or Latino	Not Hispanic or Latino White	Female	13	10-14	C71.9: Brain, NOS Intracranial site Cranial fossa, NOS Anterior cranial fossa Middle cranial fossa Posterior cranial fossa Suprasellar 9392/3: Ependymoma, anaplastic (C71._) Ependymoblastoma (C71._)	.
Yes	Yes	No	No	White	Not Hispanic or Latino	Not Hispanic or Latino White	Male	6	5-9	C71.9: Brain, NOS Intracranial site Cranial fossa, NOS Anterior cranial fossa Middle cranial fossa Posterior cranial fossa Suprasellar 9391/3: Ependymoma, NOS (C71._) Epithelial ependymoma (C71._)	.
No	Yes	No	No	White	Not Hispanic or Latino	Not Hispanic or Latino White	Male	11	10-14	C71.6: Cerebellum, NOS Cerebellopontine angle Vermis of cerebellum 9391/3: Ependymoma, NOS (C71._) Epithelial ependymoma (C71._)	.
No	Yes	No	No	White	Not Hispanic or Latino	Not Hispanic or Latino White	Female	6	5-9	C71.9: Brain, NOS Intracranial site Cranial fossa, NOS Anterior cranial fossa Middle cranial fossa Posterior cranial fossa Suprasellar 9392/3: Ependymoma, anaplastic (C71._) Ependymoblastoma (C71._)	.
Yes	Yes	Yes	Yes	White	Hispanic or Latino	Hispanic or Latino White	Female	6	5-9	C71.6: Cerebellum, NOS Cerebellopontine angle Vermis of cerebellum 9392/3: Ependymoma, anaplastic (C71._) Ependymoblastoma (C71._)	.
No	Yes	No	No	White	Not Hispanic or Latino	Not Hispanic or Latino White	Male	2	0-4	C71.9: Brain, NOS Intracranial site Cranial fossa, NOS Anterior cranial fossa Middle cranial fossa Posterior cranial fossa Suprasellar 9391/3: Ependymoma, NOS (C71._) Epithelial ependymoma (C71._)	.
Yes	Yes	Yes	No	White	Hispanic or Latino	Hispanic or Latino White	Female	6	5-9	C71.1: Frontal lobe Frontal pole 9391/3: Ependymoma, NOS (C71._) Epithelial ependymoma (C71._)	.
Yes	Yes	No	Yes	White	Not Hispanic or Latino	Not Hispanic or Latino White	Male	10	10-14	C71.5: Ventricle, NOS Cerebral ventricle Choroid plexus, NOS Choroid plexus of lateral ventricle Choroid plexus of third ventricle Ependyma Lateral ventricle, NOS Third ventricle, NOS 9391/3: Ependymoma, NOS (C71._) Epithelial ependymoma (C71._)	.
No	Yes	No	No	White	Not Hispanic or Latino	Not Hispanic or Latino White	Male	4	0-4	C71.9: Brain, NOS Intracranial site Cranial fossa, NOS Anterior cranial fossa Middle cranial fossa Posterior cranial fossa Suprasellar 9391/3: Ependymoma, NOS (C71._) Epithelial ependymoma (C71._)	.
No	Yes	No	No	White	Not Hispanic or Latino	Not Hispanic or Latino White	Male	21	20-24	C71.5: Ventricle, NOS Cerebral ventricle Choroid plexus, NOS Choroid plexus of lateral ventricle Choroid plexus of third ventricle Ependyma Lateral ventricle, NOS Third ventricle, NOS 9391/3: Ependymoma, NOS (C71._) Epithelial ependymoma (C71._)	.
No	Yes	No	No	White	Not Hispanic or Latino	Not Hispanic or Latino White	Female	6	5-9	C71.5: Ventricle, NOS Cerebral ventricle Choroid plexus, NOS Choroid plexus of lateral ventricle Choroid plexus of third ventricle Ependyma Lateral ventricle, NOS Third ventricle, NOS 9391/3: Ependymoma, NOS (C71._) Epithelial ependymoma (C71._)	.
No	Yes	No	No	Black or African American	Not Hispanic or Latino	Not Hispanic or Latino Black or African American	Male	8	5-9	C71.7: Brain stem Cerebral peduncle Basis pedunculi Choroid plexus of fourth ventricle Fourth ventricle, NOS Infratentorial brain, NOS Medulla oblongata Midbrain Olive Pons Pyramid 9392/3: Ependymoma, anaplastic (C71._) Ependymoblastoma (C71._)	.
Yes	Yes	Yes	No	White	Unknown or Not Reported	Unknown or Not Reported White	Male	7	5-9	C71.5: Ventricle, NOS Cerebral ventricle Choroid plexus, NOS Choroid plexus of lateral ventricle Choroid plexus of third ventricle Ependyma Lateral ventricle, NOS Third ventricle, NOS 9391/3: Ependymoma, NOS (C71._) Epithelial ependymoma (C71._)	.
No	Yes	No	No	Black or African American	Not Hispanic or Latino	Not Hispanic or Latino Black or African American	Male	6	5-9	C71.6: Cerebellum, NOS Cerebellopontine angle Vermis of cerebellum 9391/3: Ependymoma, NOS (C71._) Epithelial ependymoma (C71._)	.
No	Yes	No	No	Asian	Not Hispanic or Latino	Not Hispanic or Latino Asian	Female	1	0-4	C71.1: Frontal lobe Frontal pole 9392/3: Ependymoma, anaplastic (C71._) Ependymoblastoma (C71._)	.
No	Yes	No	No	White	Not Hispanic or Latino	Not Hispanic or Latino White	Male	6	5-9	C71.9: Brain, NOS Intracranial site Cranial fossa, NOS Anterior cranial fossa Middle cranial fossa Posterior cranial fossa Suprasellar 9391/3: Ependymoma, NOS (C71._) Epithelial ependymoma (C71._)	.
No	Yes	No	No	White	Not Hispanic or Latino	Not Hispanic or Latino White	Female	13	10-14	C71.5: Ventricle, NOS Cerebral ventricle Choroid plexus, NOS Choroid plexus of lateral ventricle Choroid plexus of third ventricle Ependyma Lateral ventricle, NOS Third ventricle, NOS 9391/3: Ependymoma, NOS (C71._) Epithelial ependymoma (C71._)	.
No	Yes	No	No	White	Hispanic or Latino	Hispanic or Latino White	Male	3	0-4	C71.6: Cerebellum, NOS Cerebellopontine angle Vermis of cerebellum 9391/3: Ependymoma, NOS (C71._) Epithelial ependymoma (C71._)	.
No	No	No	No	White	Not Hispanic or Latino	Not Hispanic or Latino White	Female	20	20-24	C71.9: Brain, NOS Intracranial site Cranial fossa, NOS Anterior cranial fossa Middle cranial fossa Posterior cranial fossa Suprasellar 9391/3: Ependymoma, NOS (C71._) Epithelial ependymoma (C71._)	.
Yes	Yes	No	No	Black or African American	Not Hispanic or Latino	Not Hispanic or Latino Black or African American	Female	16	15-19	C71.9: Brain, NOS Intracranial site Cranial fossa, NOS Anterior cranial fossa Middle cranial fossa Posterior cranial fossa Suprasellar 9391/3: Ependymoma, NOS (C71._) Epithelial ependymoma (C71._)	.
No	Yes	No	No	White	Not Hispanic or Latino	Not Hispanic or Latino White	Female	4	0-4	C71.4: Occipital lobe Occipital pole 9392/3: Ependymoma, anaplastic (C71._) Ependymoblastoma (C71._)	.
Yes	Yes	No	No	Unknown or Not Reported	Unknown or Not Reported	Unknown or Not Reported Unknown or Not Reported	Male	4	0-4	C71.0: Cerebrum Basal ganglia Central white matter Cerebral cortex Cerebral hemisphere Cerebral white matter Corpus striatum Globus pallidus Hypothalamus Insula Internal capsule Island of Reil Operculum Pallium Putamen Rhinencephalon Supratentor 9391/3: Ependymoma, NOS (C71._) Epithelial ependymoma (C71._)	.
No	No	No	No	White	Not Hispanic or Latino	Not Hispanic or Latino White	Male	3	0-4	C71.5: Ventricle, NOS Cerebral ventricle Choroid plexus, NOS Choroid plexus of lateral ventricle Choroid plexus of third ventricle Ependyma Lateral ventricle, NOS Third ventricle, NOS 9392/3: Ependymoma, anaplastic (C71._) Ependymoblastoma (C71._)	.
No	Yes	No	No	White	Not Hispanic or Latino	Not Hispanic or Latino White	Male	4	0-4	C71.9: Brain, NOS Intracranial site Cranial fossa, NOS Anterior cranial fossa Middle cranial fossa Posterior cranial fossa Suprasellar 9391/3: Ependymoma, NOS (C71._) Epithelial ependymoma (C71._)	.
No	Yes	No	No	White	Not Hispanic or Latino	Not Hispanic or Latino White	Male	1	0-4	C71.9: Brain, NOS Intracranial site Cranial fossa, NOS Anterior cranial fossa Middle cranial fossa Posterior cranial fossa Suprasellar 9392/3: Ependymoma, anaplastic (C71._) Ependymoblastoma (C71._)	.
No	Yes	Yes	No	White	Not Hispanic or Latino	Not Hispanic or Latino White	Female	17	15-19	C71.2: Temporal lobe Hippocampus Uncus 9391/3: Ependymoma, NOS (C71._) Epithelial ependymoma (C71._)	.
Yes	Yes	Yes	No	Unknown or Not Reported	Hispanic or Latino	Hispanic or Latino Unknown or Not Reported	Male	1	0-4	C71.5: Ventricle, NOS Cerebral ventricle Choroid plexus, NOS Choroid plexus of lateral ventricle Choroid plexus of third ventricle Ependyma Lateral ventricle, NOS Third ventricle, NOS 9391/3: Ependymoma, NOS (C71._) Epithelial ependymoma (C71._)	.
No	No	No	No	White	Not Hispanic or Latino	Not Hispanic or Latino White	Male	10	10-14	C71.7: Brain stem Cerebral peduncle Basis pedunculi Choroid plexus of fourth ventricle Fourth ventricle, NOS Infratentorial brain, NOS Medulla oblongata Midbrain Olive Pons Pyramid 9391/3: Ependymoma, NOS (C71._) Epithelial ependymoma (C71._)	.
No	Yes	Yes	No	White	Hispanic or Latino	Hispanic or Latino White	Male	2	0-4	C71.9: Brain, NOS Intracranial site Cranial fossa, NOS Anterior cranial fossa Middle cranial fossa Posterior cranial fossa Suprasellar 9391/3: Ependymoma, NOS (C71._) Epithelial ependymoma (C71._)	.
Yes	Yes	Yes	No	White	Hispanic or Latino	Hispanic or Latino White	Female	19	15-19	C71.9: Brain, NOS Intracranial site Cranial fossa, NOS Anterior cranial fossa Middle cranial fossa Posterior cranial fossa Suprasellar 9391/3: Ependymoma, NOS (C71._) Epithelial ependymoma (C71._)	.
No	No	No	No	White	Not Hispanic or Latino	Not Hispanic or Latino White	Male	8	5-9	C71.9: Brain, NOS Intracranial site Cranial fossa, NOS Anterior cranial fossa Middle cranial fossa Posterior cranial fossa Suprasellar 9391/3: Ependymoma, NOS (C71._) Epithelial ependymoma (C71._)	.
No	Yes	No	No	White	Not Hispanic or Latino	Not Hispanic or Latino White	Male	1	0-4	C71.9: Brain, NOS Intracranial site Cranial fossa, NOS Anterior cranial fossa Middle cranial fossa Posterior cranial fossa Suprasellar 9391/3: Ependymoma, NOS (C71._) Epithelial ependymoma (C71._)	.
No	Yes	No	No	White	Not Hispanic or Latino	Not Hispanic or Latino White	Male	4	0-4	C71.9: Brain, NOS Intracranial site Cranial fossa, NOS Anterior cranial fossa Middle cranial fossa Posterior cranial fossa Suprasellar 9391/3: Ependymoma, NOS (C71._) Epithelial ependymoma (C71._)	.
Yes	No	Yes	Yes	White	Not Hispanic or Latino	Not Hispanic or Latino White	Male	4	0-4	C71.4: Occipital lobe Occipital pole 9391/3: Ependymoma, NOS (C71._) Epithelial ependymoma (C71._)	.
No	Yes	No	No	Asian	Unknown or Not Reported	Unknown or Not Reported Asian	Female	7	5-9	C71.1: Frontal lobe Frontal pole 9391/3: Ependymoma, NOS (C71._) Epithelial ependymoma (C71._)	.
No	Yes	No	No	White	Not Hispanic or Latino	Not Hispanic or Latino White	Female	3	0-4	C71.9: Brain, NOS Intracranial site Cranial fossa, NOS Anterior cranial fossa Middle cranial fossa Posterior cranial fossa Suprasellar 9391/3: Ependymoma, NOS (C71._) Epithelial ependymoma (C71._)	.
Yes	Yes	Yes	No	White	Hispanic or Latino	Hispanic or Latino White	Male	6	5-9	C71.9: Brain, NOS Intracranial site Cranial fossa, NOS Anterior cranial fossa Middle cranial fossa Posterior cranial fossa Suprasellar 9391/3: Ependymoma, NOS (C71._) Epithelial ependymoma (C71._)	.
Yes	Yes	No	No	White	Not Hispanic or Latino	Not Hispanic or Latino White	Female	6	5-9	C71.7: Brain stem Cerebral peduncle Basis pedunculi Choroid plexus of fourth ventricle Fourth ventricle, NOS Infratentorial brain, NOS Medulla oblongata Midbrain Olive Pons Pyramid 9392/3: Ependymoma, anaplastic (C71._) Ependymoblastoma (C71._)	.
Yes	Yes	Yes	Yes	White	Not Hispanic or Latino	Not Hispanic or Latino White	Female	1	0-4	C71.9: Brain, NOS Intracranial site Cranial fossa, NOS Anterior cranial fossa Middle cranial fossa Posterior cranial fossa Suprasellar 9391/3: Ependymoma, NOS (C71._) Epithelial ependymoma (C71._)	.
No	No	No	No	White	Not Hispanic or Latino	Not Hispanic or Latino White	Female	5	5-9	C71.9: Brain, NOS Intracranial site Cranial fossa, NOS Anterior cranial fossa Middle cranial fossa Posterior cranial fossa Suprasellar 9391/3: Ependymoma, NOS (C71._) Epithelial ependymoma (C71._)	.
No	Yes	No	No	Asian	Not Hispanic or Latino	Not Hispanic or Latino Asian	Female	14	10-14	C71.9: Brain, NOS Intracranial site Cranial fossa, NOS Anterior cranial fossa Middle cranial fossa Posterior cranial fossa Suprasellar 9391/3: Ependymoma, NOS (C71._) Epithelial ependymoma (C71._)	.
No	Yes	No	No	Asian	Not Hispanic or Latino	Not Hispanic or Latino Asian	Female	14	10-14	C71.1: Frontal lobe Frontal pole 9392/3: Ependymoma, anaplastic (C71._) Ependymoblastoma (C71._)	.
No	Yes	No	No	White	Hispanic or Latino	Hispanic or Latino White	Female	16	15-19	C71.9: Brain, NOS Intracranial site Cranial fossa, NOS Anterior cranial fossa Middle cranial fossa Posterior cranial fossa Suprasellar 9392/3: Ependymoma, anaplastic (C71._) Ependymoblastoma (C71._)	.
Yes	Yes	Yes	No	White	Not Hispanic or Latino	Not Hispanic or Latino White	Female	13	10-14	C71.9: Brain, NOS Intracranial site Cranial fossa, NOS Anterior cranial fossa Middle cranial fossa Posterior cranial fossa Suprasellar 9392/3: Ependymoma, anaplastic (C71._) Ependymoblastoma (C71._)	.
Yes	Yes	No	No	Black or African American	Not Hispanic or Latino	Not Hispanic or Latino Black or African American	Male	1	0-4	C71.1: Frontal lobe Frontal pole 9391/3: Ependymoma, NOS (C71._) Epithelial ependymoma (C71._)	.
Yes	Yes	Yes	No	Black or African American	Not Hispanic or Latino	Not Hispanic or Latino Black or African American	Male	3	0-4	C71.7: Brain stem Cerebral peduncle Basis pedunculi Choroid plexus of fourth ventricle Fourth ventricle, NOS Infratentorial brain, NOS Medulla oblongata Midbrain Olive Pons Pyramid 9391/3: Ependymoma, NOS (C71._) Epithelial ependymoma (C71._)	.
No	Yes	No	No	White	Not Hispanic or Latino	Not Hispanic or Latino White	Male	1	0-4	C71.6: Cerebellum, NOS Cerebellopontine angle Vermis of cerebellum 9391/3: Ependymoma, NOS (C71._) Epithelial ependymoma (C71._)	.
Yes	Yes	No	No	White	Not Hispanic or Latino	Not Hispanic or Latino White	Male	2	0-4	C71.9: Brain, NOS Intracranial site Cranial fossa, NOS Anterior cranial fossa Middle cranial fossa Posterior cranial fossa Suprasellar 9391/3: Ependymoma, NOS (C71._) Epithelial ependymoma (C71._)	.
No	Yes	No	No	White	Not Hispanic or Latino	Not Hispanic or Latino White	Male	12	10-14	C71.9: Brain, NOS Intracranial site Cranial fossa, NOS Anterior cranial fossa Middle cranial fossa Posterior cranial fossa Suprasellar 8000/1: Neoplasm, uncertain whether benign or malignant Neoplasm, NOS Tumor, NOS Unclassified tumor, uncertain whether benign or malignant	.
No	Yes	No	No	Asian	Not Hispanic or Latino	Not Hispanic or Latino Asian	Male	6	5-9	C71.9: Brain, NOS Intracranial site Cranial fossa, NOS Anterior cranial fossa Middle cranial fossa Posterior cranial fossa Suprasellar 9392/3: Ependymoma, anaplastic (C71._) Ependymoblastoma (C71._)	.
No	Yes	No	No	Unknown or Not Reported	Hispanic or Latino	Hispanic or Latino Unknown or Not Reported	Male	2	0-4	C71.9: Brain, NOS Intracranial site Cranial fossa, NOS Anterior cranial fossa Middle cranial fossa Posterior cranial fossa Suprasellar 9391/3: Ependymoma, NOS (C71._) Epithelial ependymoma (C71._)	.
Unknown	Unknown	Unknown	Unknown	White	Hispanic or Latino	Hispanic or Latino White	Female	5	5-9	C71.9: Brain, NOS Intracranial site Cranial fossa, NOS Anterior cranial fossa Middle cranial fossa Posterior cranial fossa Suprasellar 9392/3: Ependymoma, anaplastic (C71._) Ependymoblastoma (C71._)	.
Yes	Yes	Yes	Yes	White	Not Hispanic or Latino	Not Hispanic or Latino White	Male	2	0-4	C71.6: Cerebellum, NOS Cerebellopontine angle Vermis of cerebellum 9391/3: Ependymoma, NOS (C71._) Epithelial ependymoma (C71._)	.
No	No	Yes	Yes	Black or African American	Not Hispanic or Latino	Not Hispanic or Latino Black or African American	Male	4	0-4	C71.9: Brain, NOS Intracranial site Cranial fossa, NOS Anterior cranial fossa Middle cranial fossa Posterior cranial fossa Suprasellar 9392/3: Ependymoma, anaplastic (C71._) Ependymoblastoma (C71._)	.
Yes	Yes	Yes	No	Black or African American	Not Hispanic or Latino	Not Hispanic or Latino Black or African American	Female	2	0-4	C71.7: Brain stem Cerebral peduncle Basis pedunculi Choroid plexus of fourth ventricle Fourth ventricle, NOS Infratentorial brain, NOS Medulla oblongata Midbrain Olive Pons Pyramid 9392/3: Ependymoma, anaplastic (C71._) Ependymoblastoma (C71._)	.
No	Yes	No	No	White	Not Hispanic or Latino	Not Hispanic or Latino White	Female	13	10-14	C71.1: Frontal lobe Frontal pole 9392/3: Ependymoma, anaplastic (C71._) Ependymoblastoma (C71._)	.
Yes	Yes	No	No	Black or African American	Not Hispanic or Latino	Not Hispanic or Latino Black or African American	Male	18	15-19	C71.3: Parietal lobe 9392/3: Ependymoma, anaplastic (C71._) Ependymoblastoma (C71._)	.
Yes	Yes	No	No	White	Hispanic or Latino	Hispanic or Latino White	Male	3	0-4	C71.9: Brain, NOS Intracranial site Cranial fossa, NOS Anterior cranial fossa Middle cranial fossa Posterior cranial fossa Suprasellar 9392/3: Ependymoma, anaplastic (C71._) Ependymoblastoma (C71._)	.
Yes	No	No	Yes	White	Not Hispanic or Latino	Not Hispanic or Latino White	Female	9	5-9	C71.1: Frontal lobe Frontal pole 9392/3: Ependymoma, anaplastic (C71._) Ependymoblastoma (C71._)	.
No	Yes	No	No	White	Not Hispanic or Latino	Not Hispanic or Latino White	Male	21	20-24	C71.6: Cerebellum, NOS Cerebellopontine angle Vermis of cerebellum 9391/3: Ependymoma, NOS (C71._) Epithelial ependymoma (C71._)	.
No	Yes	No	No	Asian	Not Hispanic or Latino	Not Hispanic or Latino Asian	Male	2	0-4	C71.2: Temporal lobe Hippocampus Uncus 9391/3: Ependymoma, NOS (C71._) Epithelial ependymoma (C71._)	.
Yes	Yes	No	Yes	White	Not Hispanic or Latino	Not Hispanic or Latino White	Male	3	0-4	C71.1: Frontal lobe Frontal pole 9392/3: Ependymoma, anaplastic (C71._) Ependymoblastoma (C71._)	.
Yes	No	Yes	Yes	White	Not Hispanic or Latino	Not Hispanic or Latino White	Female	14	10-14	C71.2: Temporal lobe Hippocampus Uncus 9391/3: Ependymoma, NOS (C71._) Epithelial ependymoma (C71._)	.
No	Yes	No	No	Asian	Not Hispanic or Latino	Not Hispanic or Latino Asian	Male	12	10-14	C71.9: Brain, NOS Intracranial site Cranial fossa, NOS Anterior cranial fossa Middle cranial fossa Posterior cranial fossa Suprasellar 8000/1: Neoplasm, uncertain whether benign or malignant Neoplasm, NOS Tumor, NOS Unclassified tumor, uncertain whether benign or malignant	.
No	Yes	No	No	Black or African American	Not Hispanic or Latino	Not Hispanic or Latino Black or African American	Female	17	15-19	C71.5: Ventricle, NOS Cerebral ventricle Choroid plexus, NOS Choroid plexus of lateral ventricle Choroid plexus of third ventricle Ependyma Lateral ventricle, NOS Third ventricle, NOS 9391/3: Ependymoma, NOS (C71._) Epithelial ependymoma (C71._)	.
No	Yes	Yes	No	White	Hispanic or Latino	Hispanic or Latino White	Female	8	5-9	C71.9: Brain, NOS Intracranial site Cranial fossa, NOS Anterior cranial fossa Middle cranial fossa Posterior cranial fossa Suprasellar 9391/3: Ependymoma, NOS (C71._) Epithelial ependymoma (C71._)	.
Yes	Yes	Yes	No	White	Not Hispanic or Latino	Not Hispanic or Latino White	Male	4	0-4	C71.9: Brain, NOS Intracranial site Cranial fossa, NOS Anterior cranial fossa Middle cranial fossa Posterior cranial fossa Suprasellar 9391/3: Ependymoma, NOS (C71._) Epithelial ependymoma (C71._)	.
No	Yes	No	No	White	Not Hispanic or Latino	Not Hispanic or Latino White	Male	3	0-4	C71.9: Brain, NOS Intracranial site Cranial fossa, NOS Anterior cranial fossa Middle cranial fossa Posterior cranial fossa Suprasellar 9391/3: Ependymoma, NOS (C71._) Epithelial ependymoma (C71._)	.
No	Yes	No	No	Unknown or Not Reported	Unknown or Not Reported	Unknown or Not Reported Unknown or Not Reported	Male	0	0-4	C71.5: Ventricle, NOS Cerebral ventricle Choroid plexus, NOS Choroid plexus of lateral ventricle Choroid plexus of third ventricle Ependyma Lateral ventricle, NOS Third ventricle, NOS 9390/3: Choroid plexus papilloma, malignant (C71.5) Choroid plexus papilloma, anaplastic (C71.5)	.
No	No	No	No	White	Not Hispanic or Latino	Not Hispanic or Latino White	Male	19	15-19	C71.3: Parietal lobe 9392/3: Ependymoma, anaplastic (C71._) Ependymoblastoma (C71._)	.
Yes	Yes	Yes	No	Asian	Not Hispanic or Latino	Not Hispanic or Latino Asian	Male	11	10-14	C71.6: Cerebellum, NOS Cerebellopontine angle Vermis of cerebellum 9391/3: Ependymoma, NOS (C71._) Epithelial ependymoma (C71._)	.
No	Yes	No	No	Unknown or Not Reported	Unknown or Not Reported	Unknown or Not Reported Unknown or Not Reported	Male	6	5-9	C71.5: Ventricle, NOS Cerebral ventricle Choroid plexus, NOS Choroid plexus of lateral ventricle Choroid plexus of third ventricle Ependyma Lateral ventricle, NOS Third ventricle, NOS 9391/3: Ependymoma, NOS (C71._) Epithelial ependymoma (C71._)	.
No	Yes	No	No	White	Not Hispanic or Latino	Not Hispanic or Latino White	Female	2	0-4	C71.9: Brain, NOS Intracranial site Cranial fossa, NOS Anterior cranial fossa Middle cranial fossa Posterior cranial fossa Suprasellar 9392/3: Ependymoma, anaplastic (C71._) Ependymoblastoma (C71._)	.
No	Yes	No	No	White	Not Hispanic or Latino	Not Hispanic or Latino White	Male	2	0-4	C71.0: Cerebrum Basal ganglia Central white matter Cerebral cortex Cerebral hemisphere Cerebral white matter Corpus striatum Globus pallidus Hypothalamus Insula Internal capsule Island of Reil Operculum Pallium Putamen Rhinencephalon Supratentor 9391/3: Ependymoma, NOS (C71._) Epithelial ependymoma (C71._)	.
Unknown	Unknown	Unknown	Unknown	White	Not Hispanic or Latino	Not Hispanic or Latino White	Male	15	15-19	C71.2: Temporal lobe Hippocampus Uncus 9392/3: Ependymoma, anaplastic (C71._) Ependymoblastoma (C71._)	.
Yes	Yes	No	No	Asian	Not Hispanic or Latino	Not Hispanic or Latino Asian	Female	4	0-4	C71.9: Brain, NOS Intracranial site Cranial fossa, NOS Anterior cranial fossa Middle cranial fossa Posterior cranial fossa Suprasellar 9392/3: Ependymoma, anaplastic (C71._) Ependymoblastoma (C71._)	.
No	Yes	No	No	White	Hispanic or Latino	Hispanic or Latino White	Male	2	0-4	C71.7: Brain stem Cerebral peduncle Basis pedunculi Choroid plexus of fourth ventricle Fourth ventricle, NOS Infratentorial brain, NOS Medulla oblongata Midbrain Olive Pons Pyramid 9391/3: Ependymoma, NOS (C71._) Epithelial ependymoma (C71._)	.
No	Yes	No	No	White	Not Hispanic or Latino	Not Hispanic or Latino White	Male	4	0-4	C71.9: Brain, NOS Intracranial site Cranial fossa, NOS Anterior cranial fossa Middle cranial fossa Posterior cranial fossa Suprasellar 9392/3: Ependymoma, anaplastic (C71._) Ependymoblastoma (C71._)	.
Yes	Yes	Yes	No	Black or African American	Not Hispanic or Latino	Not Hispanic or Latino Black or African American	Female	14	10-14	C71.0: Cerebrum Basal ganglia Central white matter Cerebral cortex Cerebral hemisphere Cerebral white matter Corpus striatum Globus pallidus Hypothalamus Insula Internal capsule Island of Reil Operculum Pallium Putamen Rhinencephalon Supratentor 9391/3: Ependymoma, NOS (C71._) Epithelial ependymoma (C71._)	.
Yes	Yes	Yes	No	White	Hispanic or Latino	Hispanic or Latino White	Female	17	15-19	C71.5: Ventricle, NOS Cerebral ventricle Choroid plexus, NOS Choroid plexus of lateral ventricle Choroid plexus of third ventricle Ependyma Lateral ventricle, NOS Third ventricle, NOS 9391/3: Ependymoma, NOS (C71._) Epithelial ependymoma (C71._)	.
Yes	Yes	No	No	White	Hispanic or Latino	Hispanic or Latino White	Female	11	10-14	C71.5: Ventricle, NOS Cerebral ventricle Choroid plexus, NOS Choroid plexus of lateral ventricle Choroid plexus of third ventricle Ependyma Lateral ventricle, NOS Third ventricle, NOS 9391/3: Ependymoma, NOS (C71._) Epithelial ependymoma (C71._)	.
Yes	Yes	No	No	White	Not Hispanic or Latino	Not Hispanic or Latino White	Male	11	10-14	C71.9: Brain, NOS Intracranial site Cranial fossa, NOS Anterior cranial fossa Middle cranial fossa Posterior cranial fossa Suprasellar 9391/3: Ependymoma, NOS (C71._) Epithelial ependymoma (C71._)	.
No	Yes	No	No	Unknown or Not Reported	Unknown or Not Reported	Unknown or Not Reported Unknown or Not Reported	Female	10	10-14	C71.0: Cerebrum Basal ganglia Central white matter Cerebral cortex Cerebral hemisphere Cerebral white matter Corpus striatum Globus pallidus Hypothalamus Insula Internal capsule Island of Reil Operculum Pallium Putamen Rhinencephalon Supratentor 9391/3: Ependymoma, NOS (C71._) Epithelial ependymoma (C71._)	.
No	Yes	No	No	White	Not Hispanic or Latino	Not Hispanic or Latino White	Female	2	0-4	C71.7: Brain stem Cerebral peduncle Basis pedunculi Choroid plexus of fourth ventricle Fourth ventricle, NOS Infratentorial brain, NOS Medulla oblongata Midbrain Olive Pons Pyramid 9392/3: Ependymoma, anaplastic (C71._) Ependymoblastoma (C71._)	.
No	Yes	No	No	Asian	Not Hispanic or Latino	Not Hispanic or Latino Asian	Male	2	0-4	C71.9: Brain, NOS Intracranial site Cranial fossa, NOS Anterior cranial fossa Middle cranial fossa Posterior cranial fossa Suprasellar 9391/3: Ependymoma, NOS (C71._) Epithelial ependymoma (C71._)	.
No	Yes	No	No	White	Not Hispanic or Latino	Not Hispanic or Latino White	Male	1	0-4	C71.7: Brain stem Cerebral peduncle Basis pedunculi Choroid plexus of fourth ventricle Fourth ventricle, NOS Infratentorial brain, NOS Medulla oblongata Midbrain Olive Pons Pyramid 9391/3: Ependymoma, NOS (C71._) Epithelial ependymoma (C71._)	.
No	Yes	No	No	White	Not Hispanic or Latino	Not Hispanic or Latino White	Male	15	15-19	C71.1: Frontal lobe Frontal pole 9392/3: Ependymoma, anaplastic (C71._) Ependymoblastoma (C71._)	.
Yes	Yes	Yes	No	Unknown or Not Reported	Hispanic or Latino	Hispanic or Latino Unknown or Not Reported	Male	9	5-9	C71.9: Brain, NOS Intracranial site Cranial fossa, NOS Anterior cranial fossa Middle cranial fossa Posterior cranial fossa Suprasellar 9391/3: Ependymoma, NOS (C71._) Epithelial ependymoma (C71._)	.
Yes	No	No	Yes	White	Not Hispanic or Latino	Not Hispanic or Latino White	Female	12	10-14	C71.9: Brain, NOS Intracranial site Cranial fossa, NOS Anterior cranial fossa Middle cranial fossa Posterior cranial fossa Suprasellar 9391/3: Ependymoma, NOS (C71._) Epithelial ependymoma (C71._)	.
No	Yes	No	No	Unknown or Not Reported	Hispanic or Latino	Hispanic or Latino Unknown or Not Reported	Female	3	0-4	C71.9: Brain, NOS Intracranial site Cranial fossa, NOS Anterior cranial fossa Middle cranial fossa Posterior cranial fossa Suprasellar 9391/3: Ependymoma, NOS (C71._) Epithelial ependymoma (C71._)	.
Yes	No	Yes	Yes	White	Not Hispanic or Latino	Not Hispanic or Latino White	Female	6	5-9	C71.7: Brain stem Cerebral peduncle Basis pedunculi Choroid plexus of fourth ventricle Fourth ventricle, NOS Infratentorial brain, NOS Medulla oblongata Midbrain Olive Pons Pyramid 9391/3: Ependymoma, NOS (C71._) Epithelial ependymoma (C71._)	.
Yes	Yes	No	No	White	Not Hispanic or Latino	Not Hispanic or Latino White	Female	12	10-14	C71.1: Frontal lobe Frontal pole 9391/3: Ependymoma, NOS (C71._) Epithelial ependymoma (C71._)	.
Yes	Yes	Yes	Yes	White	Not Hispanic or Latino	Not Hispanic or Latino White	Female	1	0-4	C71.7: Brain stem Cerebral peduncle Basis pedunculi Choroid plexus of fourth ventricle Fourth ventricle, NOS Infratentorial brain, NOS Medulla oblongata Midbrain Olive Pons Pyramid 9392/3: Ependymoma, anaplastic (C71._) Ependymoblastoma (C71._)	.
No	No	No	No	White	Not Hispanic or Latino	Not Hispanic or Latino White	Male	8	5-9	C71.5: Ventricle, NOS Cerebral ventricle Choroid plexus, NOS Choroid plexus of lateral ventricle Choroid plexus of third ventricle Ependyma Lateral ventricle, NOS Third ventricle, NOS 9391/3: Ependymoma, NOS (C71._) Epithelial ependymoma (C71._)	.
No	No	Yes	No	White	Not Hispanic or Latino	Not Hispanic or Latino White	Male	15	15-19	C71.1: Frontal lobe Frontal pole 9392/3: Ependymoma, anaplastic (C71._) Ependymoblastoma (C71._)	.
No	Yes	No	No	White	Not Hispanic or Latino	Not Hispanic or Latino White	Female	2	0-4	C71.1: Frontal lobe Frontal pole 9392/3: Ependymoma, anaplastic (C71._) Ependymoblastoma (C71._)	.
No	Yes	No	No	White	Not Hispanic or Latino	Not Hispanic or Latino White	Male	3	0-4	C71.9: Brain, NOS Intracranial site Cranial fossa, NOS Anterior cranial fossa Middle cranial fossa Posterior cranial fossa Suprasellar 9391/3: Ependymoma, NOS (C71._) Epithelial ependymoma (C71._)	.
No	Yes	Yes	No	Unknown or Not Reported	Hispanic or Latino	Hispanic or Latino Unknown or Not Reported	Female	4	0-4	C71.9: Brain, NOS Intracranial site Cranial fossa, NOS Anterior cranial fossa Middle cranial fossa Posterior cranial fossa Suprasellar 9391/3: Ependymoma, NOS (C71._) Epithelial ependymoma (C71._)	.
No	Yes	No	No	Unknown or Not Reported	Not Hispanic or Latino	Not Hispanic or Latino Unknown or Not Reported	Male	11	10-14	C71.5: Ventricle, NOS Cerebral ventricle Choroid plexus, NOS Choroid plexus of lateral ventricle Choroid plexus of third ventricle Ependyma Lateral ventricle, NOS Third ventricle, NOS 9391/3: Ependymoma, NOS (C71._) Epithelial ependymoma (C71._)	.
Yes	No	Yes	Yes	White	Not Hispanic or Latino	Not Hispanic or Latino White	Female	7	5-9	C71.9: Brain, NOS Intracranial site Cranial fossa, NOS Anterior cranial fossa Middle cranial fossa Posterior cranial fossa Suprasellar 9391/3: Ependymoma, NOS (C71._) Epithelial ependymoma (C71._)	.
No	Yes	No	No	White	Not Hispanic or Latino	Not Hispanic or Latino White	Female	10	10-14	C71.5: Ventricle, NOS Cerebral ventricle Choroid plexus, NOS Choroid plexus of lateral ventricle Choroid plexus of third ventricle Ependyma Lateral ventricle, NOS Third ventricle, NOS 9391/3: Ependymoma, NOS (C71._) Epithelial ependymoma (C71._)	.
No	Yes	No	No	Unknown or Not Reported	Not Hispanic or Latino	Not Hispanic or Latino Unknown or Not Reported	Female	12	10-14	C71.5: Ventricle, NOS Cerebral ventricle Choroid plexus, NOS Choroid plexus of lateral ventricle Choroid plexus of third ventricle Ependyma Lateral ventricle, NOS Third ventricle, NOS 9391/3: Ependymoma, NOS (C71._) Epithelial ependymoma (C71._)	.
No	Yes	No	No	White	Not Hispanic or Latino	Not Hispanic or Latino White	Male	15	15-19	C71.9: Brain, NOS Intracranial site Cranial fossa, NOS Anterior cranial fossa Middle cranial fossa Posterior cranial fossa Suprasellar 9391/3: Ependymoma, NOS (C71._) Epithelial ependymoma (C71._)	.
No	Yes	No	No	White	Not Hispanic or Latino	Not Hispanic or Latino White	Male	9	5-9	C71.6: Cerebellum, NOS Cerebellopontine angle Vermis of cerebellum 9391/3: Ependymoma, NOS (C71._) Epithelial ependymoma (C71._)	.
Unknown	Unknown	Unknown	Unknown	White	Hispanic or Latino	Hispanic or Latino White	Female	13	10-14	C71.9: Brain, NOS Intracranial site Cranial fossa, NOS Anterior cranial fossa Middle cranial fossa Posterior cranial fossa Suprasellar 9392/3: Ependymoma, anaplastic (C71._) Ependymoblastoma (C71._)	.
Yes	Yes	Yes	Yes	White	Not Hispanic or Latino	Not Hispanic or Latino White	Female	1	0-4	C71.7: Brain stem Cerebral peduncle Basis pedunculi Choroid plexus of fourth ventricle Fourth ventricle, NOS Infratentorial brain, NOS Medulla oblongata Midbrain Olive Pons Pyramid 9392/3: Ependymoma, anaplastic (C71._) Ependymoblastoma (C71._)	.
No	Yes	No	No	White	Not Hispanic or Latino	Not Hispanic or Latino White	Male	5	5-9	C71.9: Brain, NOS Intracranial site Cranial fossa, NOS Anterior cranial fossa Middle cranial fossa Posterior cranial fossa Suprasellar 9391/3: Ependymoma, NOS (C71._) Epithelial ependymoma (C71._)	.
No	No	No	No	White	Not Hispanic or Latino	Not Hispanic or Latino White	Male	13	10-14	C71.1: Frontal lobe Frontal pole 9392/3: Ependymoma, anaplastic (C71._) Ependymoblastoma (C71._)	.
Yes	No	No	Yes	White	Not Hispanic or Latino	Not Hispanic or Latino White	Female	5	5-9	C71.9: Brain, NOS Intracranial site Cranial fossa, NOS Anterior cranial fossa Middle cranial fossa Posterior cranial fossa Suprasellar 9391/3: Ependymoma, NOS (C71._) Epithelial ependymoma (C71._)	.
Yes	Yes	Yes	Yes	Black or African American	Not Hispanic or Latino	Not Hispanic or Latino Black or African American	Male	3	0-4	C71.9: Brain, NOS Intracranial site Cranial fossa, NOS Anterior cranial fossa Middle cranial fossa Posterior cranial fossa Suprasellar 9392/3: Ependymoma, anaplastic (C71._) Ependymoblastoma (C71._)	.
Yes	Yes	Yes	No	White	Not Hispanic or Latino	Not Hispanic or Latino White	Male	3	0-4	C71.6: Cerebellum, NOS Cerebellopontine angle Vermis of cerebellum 9392/3: Ependymoma, anaplastic (C71._) Ependymoblastoma (C71._)	.
Yes	Yes	No	No	White	Not Hispanic or Latino	Not Hispanic or Latino White	Female	1	0-4	C71.9: Brain, NOS Intracranial site Cranial fossa, NOS Anterior cranial fossa Middle cranial fossa Posterior cranial fossa Suprasellar 9392/3: Ependymoma, anaplastic (C71._) Ependymoblastoma (C71._)	.
Yes	Yes	Yes	Yes	Black or African American	Not Hispanic or Latino	Not Hispanic or Latino Black or African American	Female	18	15-19	C71.9: Brain, NOS Intracranial site Cranial fossa, NOS Anterior cranial fossa Middle cranial fossa Posterior cranial fossa Suprasellar 9391/3: Ependymoma, NOS (C71._) Epithelial ependymoma (C71._)	.
No	Yes	No	No	White	Not Hispanic or Latino	Not Hispanic or Latino White	Male	10	10-14	C71.9: Brain, NOS Intracranial site Cranial fossa, NOS Anterior cranial fossa Middle cranial fossa Posterior cranial fossa Suprasellar 9392/3: Ependymoma, anaplastic (C71._) Ependymoblastoma (C71._)	.
No	Yes	No	No	White	Not Hispanic or Latino	Not Hispanic or Latino White	Female	17	15-19	C71.8: Overlapping lesion of brain (See also note page 1) Corpus callosum Tapetum 9391/3: Ependymoma, NOS (C71._) Epithelial ependymoma (C71._)	.
No	Yes	No	No	Black or African American	Not Hispanic or Latino	Not Hispanic or Latino Black or African American	Male	5	5-9	C71.7: Brain stem Cerebral peduncle Basis pedunculi Choroid plexus of fourth ventricle Fourth ventricle, NOS Infratentorial brain, NOS Medulla oblongata Midbrain Olive Pons Pyramid 9392/3: Ependymoma, anaplastic (C71._) Ependymoblastoma (C71._)	.
No	Yes	No	No	White	Not Hispanic or Latino	Not Hispanic or Latino White	Female	6	5-9	C71.6: Cerebellum, NOS Cerebellopontine angle Vermis of cerebellum 9391/3: Ependymoma, NOS (C71._) Epithelial ependymoma (C71._)	.
No	No	No	No	White	Not Hispanic or Latino	Not Hispanic or Latino White	Male	15	15-19	C71.9: Brain, NOS Intracranial site Cranial fossa, NOS Anterior cranial fossa Middle cranial fossa Posterior cranial fossa Suprasellar 9392/3: Ependymoma, anaplastic (C71._) Ependymoblastoma (C71._)	.
No	Yes	No	No	White	Not Hispanic or Latino	Not Hispanic or Latino White	Male	1	0-4	C71.3: Parietal lobe 9391/3: Ependymoma, NOS (C71._) Epithelial ependymoma (C71._)	.
Yes	Yes	No	No	Black or African American	Not Hispanic or Latino	Not Hispanic or Latino Black or African American	Male	4	0-4	C71.9: Brain, NOS Intracranial site Cranial fossa, NOS Anterior cranial fossa Middle cranial fossa Posterior cranial fossa Suprasellar 9391/3: Ependymoma, NOS (C71._) Epithelial ependymoma (C71._)	.
No	Yes	No	No	White	Not Hispanic or Latino	Not Hispanic or Latino White	Female	14	10-14	C71.5: Ventricle, NOS Cerebral ventricle Choroid plexus, NOS Choroid plexus of lateral ventricle Choroid plexus of third ventricle Ependyma Lateral ventricle, NOS Third ventricle, NOS 9393/1: Papillary ependymoma (C71._)	.
No	Yes	No	No	Black or African American	Not Hispanic or Latino	Not Hispanic or Latino Black or African American	Male	7	5-9	C71.9: Brain, NOS Intracranial site Cranial fossa, NOS Anterior cranial fossa Middle cranial fossa Posterior cranial fossa Suprasellar 9391/3: Ependymoma, NOS (C71._) Epithelial ependymoma (C71._)	.
Yes	No	Yes	Yes	Black or African American	Not Hispanic or Latino	Not Hispanic or Latino Black or African American	Female	5	5-9	C71.1: Frontal lobe Frontal pole 9392/3: Ependymoma, anaplastic (C71._) Ependymoblastoma (C71._)	.
No	No	Yes	Yes	White	Not Hispanic or Latino	Not Hispanic or Latino White	Female	6	5-9	C71.9: Brain, NOS Intracranial site Cranial fossa, NOS Anterior cranial fossa Middle cranial fossa Posterior cranial fossa Suprasellar 9391/3: Ependymoma, NOS (C71._) Epithelial ependymoma (C71._)	.
Unknown	Unknown	Unknown	Unknown	White	Not Hispanic or Latino	Not Hispanic or Latino White	Female	4	0-4	C71.0: Cerebrum Basal ganglia Central white matter Cerebral cortex Cerebral hemisphere Cerebral white matter Corpus striatum Globus pallidus Hypothalamus Insula Internal capsule Island of Reil Operculum Pallium Putamen Rhinencephalon Supratentor 9392/3: Ependymoma, anaplastic (C71._) Ependymoblastoma (C71._)	.
Yes	Yes	No	No	White	Not Hispanic or Latino	Not Hispanic or Latino White	Female	7	5-9	C71.0: Cerebrum Basal ganglia Central white matter Cerebral cortex Cerebral hemisphere Cerebral white matter Corpus striatum Globus pallidus Hypothalamus Insula Internal capsule Island of Reil Operculum Pallium Putamen Rhinencephalon Supratentor 9392/3: Ependymoma, anaplastic (C71._) Ependymoblastoma (C71._)	.
Yes	Yes	Yes	Yes	Asian	Not Hispanic or Latino	Not Hispanic or Latino Asian	Male	1	0-4	C71.9: Brain, NOS Intracranial site Cranial fossa, NOS Anterior cranial fossa Middle cranial fossa Posterior cranial fossa Suprasellar 9391/3: Ependymoma, NOS (C71._) Epithelial ependymoma (C71._)	.
No	Yes	No	No	White	Not Hispanic or Latino	Not Hispanic or Latino White	Male	2	0-4	C71.9: Brain, NOS Intracranial site Cranial fossa, NOS Anterior cranial fossa Middle cranial fossa Posterior cranial fossa Suprasellar 9391/3: Ependymoma, NOS (C71._) Epithelial ependymoma (C71._)	.
No	Yes	No	No	White	Not Hispanic or Latino	Not Hispanic or Latino White	Female	20	20-24	C71.5: Ventricle, NOS Cerebral ventricle Choroid plexus, NOS Choroid plexus of lateral ventricle Choroid plexus of third ventricle Ependyma Lateral ventricle, NOS Third ventricle, NOS 9391/3: Ependymoma, NOS (C71._) Epithelial ependymoma (C71._)	.
No	Yes	No	No	White	Not Hispanic or Latino	Not Hispanic or Latino White	Female	10	10-14	C71.1: Frontal lobe Frontal pole 9391/3: Ependymoma, NOS (C71._) Epithelial ependymoma (C71._)	.
Yes	Yes	No	No	White	Not Hispanic or Latino	Not Hispanic or Latino White	Male	10	10-14	C71.1: Frontal lobe Frontal pole 9392/3: Ependymoma, anaplastic (C71._) Ependymoblastoma (C71._)	.
Yes	No	Yes	No	Black or African American	Not Hispanic or Latino	Not Hispanic or Latino Black or African American	Male	8	5-9	C71.9: Brain, NOS Intracranial site Cranial fossa, NOS Anterior cranial fossa Middle cranial fossa Posterior cranial fossa Suprasellar 9392/3: Ependymoma, anaplastic (C71._) Ependymoblastoma (C71._)	.
No	Yes	No	No	White	Not Hispanic or Latino	Not Hispanic or Latino White	Male	7	5-9	C71.2: Temporal lobe Hippocampus Uncus 9392/3: Ependymoma, anaplastic (C71._) Ependymoblastoma (C71._)	.
No	Yes	No	No	White	Not Hispanic or Latino	Not Hispanic or Latino White	Male	2	0-4	C71.9: Brain, NOS Intracranial site Cranial fossa, NOS Anterior cranial fossa Middle cranial fossa Posterior cranial fossa Suprasellar 9392/3: Ependymoma, anaplastic (C71._) Ependymoblastoma (C71._)	.
Yes	Yes	Yes	Yes	White	Not Hispanic or Latino	Not Hispanic or Latino White	Male	2	0-4	C71.9: Brain, NOS Intracranial site Cranial fossa, NOS Anterior cranial fossa Middle cranial fossa Posterior cranial fossa Suprasellar 9391/3: Ependymoma, NOS (C71._) Epithelial ependymoma (C71._)	.
Yes	Yes	Yes	No	White	Not Hispanic or Latino	Not Hispanic or Latino White	Male	7	5-9	C71.9: Brain, NOS Intracranial site Cranial fossa, NOS Anterior cranial fossa Middle cranial fossa Posterior cranial fossa Suprasellar 9391/3: Ependymoma, NOS (C71._) Epithelial ependymoma (C71._)	.
No	Yes	No	No	White	Hispanic or Latino	Hispanic or Latino White	Female	13	10-14	C71.9: Brain, NOS Intracranial site Cranial fossa, NOS Anterior cranial fossa Middle cranial fossa Posterior cranial fossa Suprasellar 9391/3: Ependymoma, NOS (C71._) Epithelial ependymoma (C71._)	.
No	Yes	No	No	White	Not Hispanic or Latino	Not Hispanic or Latino White	Male	8	5-9	C71.5: Ventricle, NOS Cerebral ventricle Choroid plexus, NOS Choroid plexus of lateral ventricle Choroid plexus of third ventricle Ependyma Lateral ventricle, NOS Third ventricle, NOS 9392/3: Ependymoma, anaplastic (C71._) Ependymoblastoma (C71._)	.
Yes	Yes	Yes	Yes	White	Not Hispanic or Latino	Not Hispanic or Latino White	Female	12	10-14	C71.9: Brain, NOS Intracranial site Cranial fossa, NOS Anterior cranial fossa Middle cranial fossa Posterior cranial fossa Suprasellar 9391/3: Ependymoma, NOS (C71._) Epithelial ependymoma (C71._)	.
Yes	Yes	No	No	White	Hispanic or Latino	Hispanic or Latino White	Male	9	5-9	C71.9: Brain, NOS Intracranial site Cranial fossa, NOS Anterior cranial fossa Middle cranial fossa Posterior cranial fossa Suprasellar 9391/3: Ependymoma, NOS (C71._) Epithelial ependymoma (C71._)	.
No	Yes	Yes	No	Black or African American	Not Hispanic or Latino	Not Hispanic or Latino Black or African American	Male	2	0-4	C71.9: Brain, NOS Intracranial site Cranial fossa, NOS Anterior cranial fossa Middle cranial fossa Posterior cranial fossa Suprasellar 9391/3: Ependymoma, NOS (C71._) Epithelial ependymoma (C71._)	.
No	Yes	No	No	White	Not Hispanic or Latino	Not Hispanic or Latino White	Female	10	10-14	C71.3: Parietal lobe 9392/3: Ependymoma, anaplastic (C71._) Ependymoblastoma (C71._)	.
No	No	No	No	White	Not Hispanic or Latino	Not Hispanic or Latino White	Female	8	5-9	C71.9: Brain, NOS Intracranial site Cranial fossa, NOS Anterior cranial fossa Middle cranial fossa Posterior cranial fossa Suprasellar 9391/3: Ependymoma, NOS (C71._) Epithelial ependymoma (C71._)	.
No	Yes	No	No	White	Not Hispanic or Latino	Not Hispanic or Latino White	Female	1	0-4	C71.9: Brain, NOS Intracranial site Cranial fossa, NOS Anterior cranial fossa Middle cranial fossa Posterior cranial fossa Suprasellar 9392/3: Ependymoma, anaplastic (C71._) Ependymoblastoma (C71._)	.
No	No	No	No	White	Not Hispanic or Latino	Not Hispanic or Latino White	Male	4	0-4	C71.9: Brain, NOS Intracranial site Cranial fossa, NOS Anterior cranial fossa Middle cranial fossa Posterior cranial fossa Suprasellar 9391/3: Ependymoma, NOS (C71._) Epithelial ependymoma (C71._)	.
No	Yes	No	No	White	Not Hispanic or Latino	Not Hispanic or Latino White	Male	1	0-4	C71.9: Brain, NOS Intracranial site Cranial fossa, NOS Anterior cranial fossa Middle cranial fossa Posterior cranial fossa Suprasellar 9392/3: Ependymoma, anaplastic (C71._) Ependymoblastoma (C71._)	.
No	Yes	Yes	No	White	Not Hispanic or Latino	Not Hispanic or Latino White	Female	10	10-14	C71.0: Cerebrum Basal ganglia Central white matter Cerebral cortex Cerebral hemisphere Cerebral white matter Corpus striatum Globus pallidus Hypothalamus Insula Internal capsule Island of Reil Operculum Pallium Putamen Rhinencephalon Supratentor 9391/3: Ependymoma, NOS (C71._) Epithelial ependymoma (C71._)	.
No	Yes	No	No	White	Not Hispanic or Latino	Not Hispanic or Latino White	Male	3	0-4	C71.5: Ventricle, NOS Cerebral ventricle Choroid plexus, NOS Choroid plexus of lateral ventricle Choroid plexus of third ventricle Ependyma Lateral ventricle, NOS Third ventricle, NOS 9391/3: Ependymoma, NOS (C71._) Epithelial ependymoma (C71._)	.
Yes	No	Yes	Yes	Unknown or Not Reported	Hispanic or Latino	Hispanic or Latino Unknown or Not Reported	Male	4	0-4	C71.9: Brain, NOS Intracranial site Cranial fossa, NOS Anterior cranial fossa Middle cranial fossa Posterior cranial fossa Suprasellar 9392/3: Ependymoma, anaplastic (C71._) Ependymoblastoma (C71._)	.
Yes	No	No	Yes	White	Not Hispanic or Latino	Not Hispanic or Latino White	Male	4	0-4	C71.1: Frontal lobe Frontal pole 9391/3: Ependymoma, NOS (C71._) Epithelial ependymoma (C71._)	.
No	Yes	No	No	White	Hispanic or Latino	Hispanic or Latino White	Female	3	0-4	C71.9: Brain, NOS Intracranial site Cranial fossa, NOS Anterior cranial fossa Middle cranial fossa Posterior cranial fossa Suprasellar 9392/3: Ependymoma, anaplastic (C71._) Ependymoblastoma (C71._)	.
Yes	Yes	Yes	No	White	Hispanic or Latino	Hispanic or Latino White	Male	4	0-4	C71.9: Brain, NOS Intracranial site Cranial fossa, NOS Anterior cranial fossa Middle cranial fossa Posterior cranial fossa Suprasellar 9391/3: Ependymoma, NOS (C71._) Epithelial ependymoma (C71._)	.
No	Yes	Yes	No	White	Not Hispanic or Latino	Not Hispanic or Latino White	Female	1	0-4	C71.9: Brain, NOS Intracranial site Cranial fossa, NOS Anterior cranial fossa Middle cranial fossa Posterior cranial fossa Suprasellar 9391/3: Ependymoma, NOS (C71._) Epithelial ependymoma (C71._)	.
No	Yes	Yes	No	White	Hispanic or Latino	Hispanic or Latino White	Female	10	10-14	C71.6: Cerebellum, NOS Cerebellopontine angle Vermis of cerebellum 9391/3: Ependymoma, NOS (C71._) Epithelial ependymoma (C71._)	.
Yes	Yes	Yes	Yes	Black or African American	Not Hispanic or Latino	Not Hispanic or Latino Black or African American	Female	9	5-9	C71.3: Parietal lobe 9391/3: Ependymoma, NOS (C71._) Epithelial ependymoma (C71._)	.
No	Yes	No	No	White	Hispanic or Latino	Hispanic or Latino White	Female	4	0-4	C71.9: Brain, NOS Intracranial site Cranial fossa, NOS Anterior cranial fossa Middle cranial fossa Posterior cranial fossa Suprasellar 9392/3: Ependymoma, anaplastic (C71._) Ependymoblastoma (C71._)	.
Yes	Yes	Yes	No	White	Not Hispanic or Latino	Not Hispanic or Latino White	Female	1	0-4	C71.9: Brain, NOS Intracranial site Cranial fossa, NOS Anterior cranial fossa Middle cranial fossa Posterior cranial fossa Suprasellar 9391/3: Ependymoma, NOS (C71._) Epithelial ependymoma (C71._)	.
No	Yes	No	No	Unknown or Not Reported	Unknown or Not Reported	Unknown or Not Reported Unknown or Not Reported	Female	10	10-14	C71.0: Cerebrum Basal ganglia Central white matter Cerebral cortex Cerebral hemisphere Cerebral white matter Corpus striatum Globus pallidus Hypothalamus Insula Internal capsule Island of Reil Operculum Pallium Putamen Rhinencephalon Supratentor 9392/3: Ependymoma, anaplastic (C71._) Ependymoblastoma (C71._)	.
No	Yes	Yes	No	White	Hispanic or Latino	Hispanic or Latino White	Male	2	0-4	C71.9: Brain, NOS Intracranial site Cranial fossa, NOS Anterior cranial fossa Middle cranial fossa Posterior cranial fossa Suprasellar 9391/3: Ependymoma, NOS (C71._) Epithelial ependymoma (C71._)	.
No	Yes	No	No	White	Not Hispanic or Latino	Not Hispanic or Latino White	Female	1	0-4	C71.9: Brain, NOS Intracranial site Cranial fossa, NOS Anterior cranial fossa Middle cranial fossa Posterior cranial fossa Suprasellar 9392/3: Ependymoma, anaplastic (C71._) Ependymoblastoma (C71._)	.
No	Yes	Yes	No	Black or African American	Not Hispanic or Latino	Not Hispanic or Latino Black or African American	Male	2	0-4	C71.9: Brain, NOS Intracranial site Cranial fossa, NOS Anterior cranial fossa Middle cranial fossa Posterior cranial fossa Suprasellar 9391/3: Ependymoma, NOS (C71._) Epithelial ependymoma (C71._)	.
No	Yes	No	No	White	Not Hispanic or Latino	Not Hispanic or Latino White	Male	1	0-4	C71.5: Ventricle, NOS Cerebral ventricle Choroid plexus, NOS Choroid plexus of lateral ventricle Choroid plexus of third ventricle Ependyma Lateral ventricle, NOS Third ventricle, NOS 9392/3: Ependymoma, anaplastic (C71._) Ependymoblastoma (C71._)	.
Yes	Yes	Yes	Yes	Black or African American	Not Hispanic or Latino	Not Hispanic or Latino Black or African American	Male	2	0-4	C71.7: Brain stem Cerebral peduncle Basis pedunculi Choroid plexus of fourth ventricle Fourth ventricle, NOS Infratentorial brain, NOS Medulla oblongata Midbrain Olive Pons Pyramid 9391/3: Ependymoma, NOS (C71._) Epithelial ependymoma (C71._)	.
No	Yes	No	No	White	Not Hispanic or Latino	Not Hispanic or Latino White	Male	2	0-4	C71.6: Cerebellum, NOS Cerebellopontine angle Vermis of cerebellum 9392/3: Ependymoma, anaplastic (C71._) Ependymoblastoma (C71._)	.
Yes	Yes	Yes	Yes	White	Not Hispanic or Latino	Not Hispanic or Latino White	Female	4	0-4	C71.9: Brain, NOS Intracranial site Cranial fossa, NOS Anterior cranial fossa Middle cranial fossa Posterior cranial fossa Suprasellar 9392/3: Ependymoma, anaplastic (C71._) Ependymoblastoma (C71._)	.
No	Yes	No	No	White	Not Hispanic or Latino	Not Hispanic or Latino White	Male	12	10-14	C71.2: Temporal lobe Hippocampus Uncus 9391/3: Ependymoma, NOS (C71._) Epithelial ependymoma (C71._)	.
Yes	Yes	No	Yes	White	Not Hispanic or Latino	Not Hispanic or Latino White	Female	3	0-4	C71.9: Brain, NOS Intracranial site Cranial fossa, NOS Anterior cranial fossa Middle cranial fossa Posterior cranial fossa Suprasellar 9391/3: Ependymoma, NOS (C71._) Epithelial ependymoma (C71._)	.
No	No	No	No	White	Not Hispanic or Latino	Not Hispanic or Latino White	Female	3	0-4	C71.9: Brain, NOS Intracranial site Cranial fossa, NOS Anterior cranial fossa Middle cranial fossa Posterior cranial fossa Suprasellar 9391/3: Ependymoma, NOS (C71._) Epithelial ependymoma (C71._)	.
No	Yes	No	No	Black or African American	Not Hispanic or Latino	Not Hispanic or Latino Black or African American	Female	18	15-19	C71.9: Brain, NOS Intracranial site Cranial fossa, NOS Anterior cranial fossa Middle cranial fossa Posterior cranial fossa Suprasellar 9392/3: Ependymoma, anaplastic (C71._) Ependymoblastoma (C71._)	.
Yes	Yes	Yes	No	Unknown or Not Reported	Hispanic or Latino	Hispanic or Latino Unknown or Not Reported	Male	1	0-4	C71.9: Brain, NOS Intracranial site Cranial fossa, NOS Anterior cranial fossa Middle cranial fossa Posterior cranial fossa Suprasellar 9392/3: Ependymoma, anaplastic (C71._) Ependymoblastoma (C71._)	.
No	Yes	No	No	White	Not Hispanic or Latino	Not Hispanic or Latino White	Male	1	0-4	C71.9: Brain, NOS Intracranial site Cranial fossa, NOS Anterior cranial fossa Middle cranial fossa Posterior cranial fossa Suprasellar 9391/3: Ependymoma, NOS (C71._) Epithelial ependymoma (C71._)	.
Yes	Yes	Yes	No	Unknown or Not Reported	Not Hispanic or Latino	Not Hispanic or Latino Unknown or Not Reported	Female	1	0-4	C71.5: Ventricle, NOS Cerebral ventricle Choroid plexus, NOS Choroid plexus of lateral ventricle Choroid plexus of third ventricle Ependyma Lateral ventricle, NOS Third ventricle, NOS 9391/3: Ependymoma, NOS (C71._) Epithelial ependymoma (C71._)	.
Yes	Yes	Yes	Yes	White	Not Hispanic or Latino	Not Hispanic or Latino White	Male	7	5-9	C71.6: Cerebellum, NOS Cerebellopontine angle Vermis of cerebellum 9391/3: Ependymoma, NOS (C71._) Epithelial ependymoma (C71._)	.
No	Yes	No	No	White	Not Hispanic or Latino	Not Hispanic or Latino White	Male	3	0-4	C71.9: Brain, NOS Intracranial site Cranial fossa, NOS Anterior cranial fossa Middle cranial fossa Posterior cranial fossa Suprasellar 9392/3: Ependymoma, anaplastic (C71._) Ependymoblastoma (C71._)	.
No	Yes	No	No	Black or African American	Not Hispanic or Latino	Not Hispanic or Latino Black or African American	Male	1	0-4	C71.9: Brain, NOS Intracranial site Cranial fossa, NOS Anterior cranial fossa Middle cranial fossa Posterior cranial fossa Suprasellar 9392/3: Ependymoma, anaplastic (C71._) Ependymoblastoma (C71._)	.
No	Yes	No	No	White	Hispanic or Latino	Hispanic or Latino White	Female	3	0-4	C71.9: Brain, NOS Intracranial site Cranial fossa, NOS Anterior cranial fossa Middle cranial fossa Posterior cranial fossa Suprasellar 9392/3: Ependymoma, anaplastic (C71._) Ependymoblastoma (C71._)	.
No	Yes	No	No	Black or African American	Not Hispanic or Latino	Not Hispanic or Latino Black or African American	Female	6	5-9	C71.4: Occipital lobe Occipital pole 9392/3: Ependymoma, anaplastic (C71._) Ependymoblastoma (C71._)	.
No	Yes	No	No	Unknown or Not Reported	Unknown or Not Reported	Unknown or Not Reported Unknown or Not Reported	Male	3	0-4	C71.9: Brain, NOS Intracranial site Cranial fossa, NOS Anterior cranial fossa Middle cranial fossa Posterior cranial fossa Suprasellar 9392/3: Ependymoma, anaplastic (C71._) Ependymoblastoma (C71._)	.
No	Yes	No	No	Asian	Not Hispanic or Latino	Not Hispanic or Latino Asian	Male	8	5-9	C71.1: Frontal lobe Frontal pole 9391/3: Ependymoma, NOS (C71._) Epithelial ependymoma (C71._)	.
No	Yes	No	No	White	Not Hispanic or Latino	Not Hispanic or Latino White	Female	1	0-4	C71.9: Brain, NOS Intracranial site Cranial fossa, NOS Anterior cranial fossa Middle cranial fossa Posterior cranial fossa Suprasellar 9392/3: Ependymoma, anaplastic (C71._) Ependymoblastoma (C71._)	.
No	Yes	No	No	Unknown or Not Reported	Unknown or Not Reported	Unknown or Not Reported Unknown or Not Reported	Male	4	0-4	C71.3: Parietal lobe 9391/3: Ependymoma, NOS (C71._) Epithelial ependymoma (C71._)	.
No	Yes	No	No	White	Hispanic or Latino	Hispanic or Latino White	Male	1	0-4	C71.6: Cerebellum, NOS Cerebellopontine angle Vermis of cerebellum 9392/3: Ependymoma, anaplastic (C71._) Ependymoblastoma (C71._)	.
Yes	Yes	No	No	White	Not Hispanic or Latino	Not Hispanic or Latino White	Female	8	5-9	C71.9: Brain, NOS Intracranial site Cranial fossa, NOS Anterior cranial fossa Middle cranial fossa Posterior cranial fossa Suprasellar 9391/3: Ependymoma, NOS (C71._) Epithelial ependymoma (C71._)	.
Yes	Yes	No	No	White	Hispanic or Latino	Hispanic or Latino White	Female	17	15-19	C71.6: Cerebellum, NOS Cerebellopontine angle Vermis of cerebellum 9392/3: Ependymoma, anaplastic (C71._) Ependymoblastoma (C71._)	.
No	Yes	No	No	White	Not Hispanic or Latino	Not Hispanic or Latino White	Female	2	0-4	C71.6: Cerebellum, NOS Cerebellopontine angle Vermis of cerebellum 9391/3: Ependymoma, NOS (C71._) Epithelial ependymoma (C71._)	.
No	No	No	No	White	Not Hispanic or Latino	Not Hispanic or Latino White	Female	2	0-4	C71.1: Frontal lobe Frontal pole 9391/3: Ependymoma, NOS (C71._) Epithelial ependymoma (C71._)	.
Yes	Yes	No	No	Black or African American	Not Hispanic or Latino	Not Hispanic or Latino Black or African American	Female	14	10-14	C71.2: Temporal lobe Hippocampus Uncus 9392/3: Ependymoma, anaplastic (C71._) Ependymoblastoma (C71._)	.
No	Yes	No	No	Black or African American	Not Hispanic or Latino	Not Hispanic or Latino Black or African American	Male	11	10-14	C71.9: Brain, NOS Intracranial site Cranial fossa, NOS Anterior cranial fossa Middle cranial fossa Posterior cranial fossa Suprasellar 9392/3: Ependymoma, anaplastic (C71._) Ependymoblastoma (C71._)	.
Yes	No	Yes	No	Black or African American	Not Hispanic or Latino	Not Hispanic or Latino Black or African American	Female	1	0-4	C71.7: Brain stem Cerebral peduncle Basis pedunculi Choroid plexus of fourth ventricle Fourth ventricle, NOS Infratentorial brain, NOS Medulla oblongata Midbrain Olive Pons Pyramid 9391/3: Ependymoma, NOS (C71._) Epithelial ependymoma (C71._)	.
No	Yes	Yes	No	White	Hispanic or Latino	Hispanic or Latino White	Male	7	5-9	C71.5: Ventricle, NOS Cerebral ventricle Choroid plexus, NOS Choroid plexus of lateral ventricle Choroid plexus of third ventricle Ependyma Lateral ventricle, NOS Third ventricle, NOS 9392/3: Ependymoma, anaplastic (C71._) Ependymoblastoma (C71._)	.
No	No	No	Yes	White	Not Hispanic or Latino	Not Hispanic or Latino White	Male	7	5-9	C71.1: Frontal lobe Frontal pole 9391/3: Ependymoma, NOS (C71._) Epithelial ependymoma (C71._)	.
Yes	No	Yes	Yes	American Indian or Alaska Native	Not Hispanic or Latino	Not Hispanic or Latino American Indian or Alaska Native	Female	6	5-9	C71.9: Brain, NOS Intracranial site Cranial fossa, NOS Anterior cranial fossa Middle cranial fossa Posterior cranial fossa Suprasellar 9391/3: Ependymoma, NOS (C71._) Epithelial ependymoma (C71._)	.
No	Yes	No	No	White	Not Hispanic or Latino	Not Hispanic or Latino White	Male	1	0-4	C71.7: Brain stem Cerebral peduncle Basis pedunculi Choroid plexus of fourth ventricle Fourth ventricle, NOS Infratentorial brain, NOS Medulla oblongata Midbrain Olive Pons Pyramid 9392/3: Ependymoma, anaplastic (C71._) Ependymoblastoma (C71._)	.
Yes	No	Yes	Yes	Black or African American	Not Hispanic or Latino	Not Hispanic or Latino Black or African American	Male	18	15-19	C71.9: Brain, NOS Intracranial site Cranial fossa, NOS Anterior cranial fossa Middle cranial fossa Posterior cranial fossa Suprasellar 9391/3: Ependymoma, NOS (C71._) Epithelial ependymoma (C71._)	.
No	Yes	No	No	White	Hispanic or Latino	Hispanic or Latino White	Female	15	15-19	C71.4: Occipital lobe Occipital pole 9391/3: Ependymoma, NOS (C71._) Epithelial ependymoma (C71._)	.
Yes	Yes	Yes	No	Black or African American	Hispanic or Latino	Hispanic or Latino Black or African American	Male	2	0-4	C71.6: Cerebellum, NOS Cerebellopontine angle Vermis of cerebellum 9392/3: Ependymoma, anaplastic (C71._) Ependymoblastoma (C71._)	.
Yes	No	No	No	White	Not Hispanic or Latino	Not Hispanic or Latino White	Male	6	5-9	C71.3: Parietal lobe 9391/3: Ependymoma, NOS (C71._) Epithelial ependymoma (C71._)	.
No	Yes	No	No	White	Not Hispanic or Latino	Not Hispanic or Latino White	Male	17	15-19	C71.1: Frontal lobe Frontal pole 9392/3: Ependymoma, anaplastic (C71._) Ependymoblastoma (C71._)	.
No	Yes	No	No	White	Not Hispanic or Latino	Not Hispanic or Latino White	Male	4	0-4	C71.2: Temporal lobe Hippocampus Uncus 9392/3: Ependymoma, anaplastic (C71._) Ependymoblastoma (C71._)	.
No	Yes	Yes	No	White	Hispanic or Latino	Hispanic or Latino White	Male	4	0-4	C71.5: Ventricle, NOS Cerebral ventricle Choroid plexus, NOS Choroid plexus of lateral ventricle Choroid plexus of third ventricle Ependyma Lateral ventricle, NOS Third ventricle, NOS 9391/3: Ependymoma, NOS (C71._) Epithelial ependymoma (C71._)	.
Yes	Yes	Yes	No	Unknown or Not Reported	Hispanic or Latino	Hispanic or Latino Unknown or Not Reported	Female	20	20-24	C71.9: Brain, NOS Intracranial site Cranial fossa, NOS Anterior cranial fossa Middle cranial fossa Posterior cranial fossa Suprasellar 9393/1: Papillary ependymoma (C71._)	.
No	Yes	No	No	White	Not Hispanic or Latino	Not Hispanic or Latino White	Female	4	0-4	C71.9: Brain, NOS Intracranial site Cranial fossa, NOS Anterior cranial fossa Middle cranial fossa Posterior cranial fossa Suprasellar 9392/3: Ependymoma, anaplastic (C71._) Ependymoblastoma (C71._)	.
Yes	Yes	Yes	Yes	Unknown or Not Reported	Hispanic or Latino	Hispanic or Latino Unknown or Not Reported	Female	1	0-4	C71.4: Occipital lobe Occipital pole 9392/3: Ependymoma, anaplastic (C71._) Ependymoblastoma (C71._)	.
No	Yes	No	No	White	Not Hispanic or Latino	Not Hispanic or Latino White	Male	1	0-4	C71.0: Cerebrum Basal ganglia Central white matter Cerebral cortex Cerebral hemisphere Cerebral white matter Corpus striatum Globus pallidus Hypothalamus Insula Internal capsule Island of Reil Operculum Pallium Putamen Rhinencephalon Supratentor 9391/3: Ependymoma, NOS (C71._) Epithelial ependymoma (C71._)	.
Yes	No	No	Yes	Black or African American	Not Hispanic or Latino	Not Hispanic or Latino Black or African American	Male	1	0-4	C71.9: Brain, NOS Intracranial site Cranial fossa, NOS Anterior cranial fossa Middle cranial fossa Posterior cranial fossa Suprasellar 9391/3: Ependymoma, NOS (C71._) Epithelial ependymoma (C71._)	.
No	Yes	No	No	White	Not Hispanic or Latino	Not Hispanic or Latino White	Female	11	10-14	C71.9: Brain, NOS Intracranial site Cranial fossa, NOS Anterior cranial fossa Middle cranial fossa Posterior cranial fossa Suprasellar 9392/3: Ependymoma, anaplastic (C71._) Ependymoblastoma (C71._)	.
No	Yes	No	No	White	Hispanic or Latino	Hispanic or Latino White	Female	8	5-9	C71.7: Brain stem Cerebral peduncle Basis pedunculi Choroid plexus of fourth ventricle Fourth ventricle, NOS Infratentorial brain, NOS Medulla oblongata Midbrain Olive Pons Pyramid 9392/3: Ependymoma, anaplastic (C71._) Ependymoblastoma (C71._)	.
No	Yes	No	No	White	Hispanic or Latino	Hispanic or Latino White	Male	9	5-9	C71.9: Brain, NOS Intracranial site Cranial fossa, NOS Anterior cranial fossa Middle cranial fossa Posterior cranial fossa Suprasellar 9391/3: Ependymoma, NOS (C71._) Epithelial ependymoma (C71._)	.
Yes	Yes	Yes	Yes	White	Not Hispanic or Latino	Not Hispanic or Latino White	Female	3	0-4	C71.9: Brain, NOS Intracranial site Cranial fossa, NOS Anterior cranial fossa Middle cranial fossa Posterior cranial fossa Suprasellar 9391/3: Ependymoma, NOS (C71._) Epithelial ependymoma (C71._)	.
Yes	Yes	Yes	No	White	Hispanic or Latino	Hispanic or Latino White	Female	2	0-4	C71.5: Ventricle, NOS Cerebral ventricle Choroid plexus, NOS Choroid plexus of lateral ventricle Choroid plexus of third ventricle Ependyma Lateral ventricle, NOS Third ventricle, NOS 9391/3: Ependymoma, NOS (C71._) Epithelial ependymoma (C71._)	.
No	Yes	No	No	White	Hispanic or Latino	Hispanic or Latino White	Male	4	0-4	C71.7: Brain stem Cerebral peduncle Basis pedunculi Choroid plexus of fourth ventricle Fourth ventricle, NOS Infratentorial brain, NOS Medulla oblongata Midbrain Olive Pons Pyramid 9392/3: Ependymoma, anaplastic (C71._) Ependymoblastoma (C71._)	.
Yes	Yes	Yes	Yes	White	Not Hispanic or Latino	Not Hispanic or Latino White	Male	4	0-4	C71.1: Frontal lobe Frontal pole 9391/3: Ependymoma, NOS (C71._) Epithelial ependymoma (C71._)	.
Yes	Yes	Yes	No	White	Hispanic or Latino	Hispanic or Latino White	Male	1	0-4	C71.9: Brain, NOS Intracranial site Cranial fossa, NOS Anterior cranial fossa Middle cranial fossa Posterior cranial fossa Suprasellar 9392/3: Ependymoma, anaplastic (C71._) Ependymoblastoma (C71._)	.
No	Yes	No	No	White	Not Hispanic or Latino	Not Hispanic or Latino White	Male	15	15-19	C71.9: Brain, NOS Intracranial site Cranial fossa, NOS Anterior cranial fossa Middle cranial fossa Posterior cranial fossa Suprasellar 9392/3: Ependymoma, anaplastic (C71._) Ependymoblastoma (C71._)	.
Yes	Yes	No	Yes	Unknown or Not Reported	Not Hispanic or Latino	Not Hispanic or Latino Unknown or Not Reported	Male	4	0-4	C71.1: Frontal lobe Frontal pole 9392/3: Ependymoma, anaplastic (C71._) Ependymoblastoma (C71._)	.
No	Yes	No	No	White	Hispanic or Latino	Hispanic or Latino White	Female	10	10-14	C71.9: Brain, NOS Intracranial site Cranial fossa, NOS Anterior cranial fossa Middle cranial fossa Posterior cranial fossa Suprasellar 9391/3: Ependymoma, NOS (C71._) Epithelial ependymoma (C71._)	.
No	Yes	Yes	No	White	Hispanic or Latino	Hispanic or Latino White	Male	9	5-9	C71.3: Parietal lobe 9392/3: Ependymoma, anaplastic (C71._) Ependymoblastoma (C71._)	.
No	Yes	No	No	White	Hispanic or Latino	Hispanic or Latino White	Male	19	15-19	C71.5: Ventricle, NOS Cerebral ventricle Choroid plexus, NOS Choroid plexus of lateral ventricle Choroid plexus of third ventricle Ependyma Lateral ventricle, NOS Third ventricle, NOS 9391/3: Ependymoma, NOS (C71._) Epithelial ependymoma (C71._)	.
Yes	Yes	Yes	No	Unknown or Not Reported	Hispanic or Latino	Hispanic or Latino Unknown or Not Reported	Female	4	0-4	C71.7: Brain stem Cerebral peduncle Basis pedunculi Choroid plexus of fourth ventricle Fourth ventricle, NOS Infratentorial brain, NOS Medulla oblongata Midbrain Olive Pons Pyramid 9392/3: Ependymoma, anaplastic (C71._) Ependymoblastoma (C71._)	.
Yes	Yes	Yes	No	Black or African American	Not Hispanic or Latino	Not Hispanic or Latino Black or African American	Male	18	15-19	C71.9: Brain, NOS Intracranial site Cranial fossa, NOS Anterior cranial fossa Middle cranial fossa Posterior cranial fossa Suprasellar 9391/3: Ependymoma, NOS (C71._) Epithelial ependymoma (C71._)	.
No	Yes	No	No	White	Hispanic or Latino	Hispanic or Latino White	Female	3	0-4	C71.2: Temporal lobe Hippocampus Uncus 9392/3: Ependymoma, anaplastic (C71._) Ependymoblastoma (C71._)	.
Yes	No	No	Yes	White	Not Hispanic or Latino	Not Hispanic or Latino White	Female	7	5-9	C71.7: Brain stem Cerebral peduncle Basis pedunculi Choroid plexus of fourth ventricle Fourth ventricle, NOS Infratentorial brain, NOS Medulla oblongata Midbrain Olive Pons Pyramid 9391/3: Ependymoma, NOS (C71._) Epithelial ependymoma (C71._)	.
No	Yes	No	No	White	Hispanic or Latino	Hispanic or Latino White	Male	1	0-4	C71.9: Brain, NOS Intracranial site Cranial fossa, NOS Anterior cranial fossa Middle cranial fossa Posterior cranial fossa Suprasellar 9391/3: Ependymoma, NOS (C71._) Epithelial ependymoma (C71._)	.
No	Yes	No	No	White	Not Hispanic or Latino	Not Hispanic or Latino White	Male	5	5-9	C71.1: Frontal lobe Frontal pole 9392/3: Ependymoma, anaplastic (C71._) Ependymoblastoma (C71._)	.
Yes	Yes	Yes	No	White	Hispanic or Latino	Hispanic or Latino White	Female	1	0-4	C71.9: Brain, NOS Intracranial site Cranial fossa, NOS Anterior cranial fossa Middle cranial fossa Posterior cranial fossa Suprasellar 9392/3: Ependymoma, anaplastic (C71._) Ependymoblastoma (C71._)	.
No	Yes	Yes	No	Unknown or Not Reported	Not Hispanic or Latino	Not Hispanic or Latino Unknown or Not Reported	Female	13	10-14	C71.9: Brain, NOS Intracranial site Cranial fossa, NOS Anterior cranial fossa Middle cranial fossa Posterior cranial fossa Suprasellar 9392/3: Ependymoma, anaplastic (C71._) Ependymoblastoma (C71._)	.
Yes	Yes	Yes	No	Unknown or Not Reported	Unknown or Not Reported	Unknown or Not Reported Unknown or Not Reported	Male	4	0-4	C71.9: Brain, NOS Intracranial site Cranial fossa, NOS Anterior cranial fossa Middle cranial fossa Posterior cranial fossa Suprasellar 9392/3: Ependymoma, anaplastic (C71._) Ependymoblastoma (C71._)	.
No	No	No	No	White	Not Hispanic or Latino	Not Hispanic or Latino White	Female	17	15-19	C71.7: Brain stem Cerebral peduncle Basis pedunculi Choroid plexus of fourth ventricle Fourth ventricle, NOS Infratentorial brain, NOS Medulla oblongata Midbrain Olive Pons Pyramid 9392/3: Ependymoma, anaplastic (C71._) Ependymoblastoma (C71._)	.
No	Yes	No	No	White	Not Hispanic or Latino	Not Hispanic or Latino White	Female	13	10-14	C71.4: Occipital lobe Occipital pole 9392/3: Ependymoma, anaplastic (C71._) Ependymoblastoma (C71._)	.
Yes	Yes	Yes	Yes	Black or African American	Not Hispanic or Latino	Not Hispanic or Latino Black or African American	Male	3	0-4	C71.1: Frontal lobe Frontal pole 9391/3: Ependymoma, NOS (C71._) Epithelial ependymoma (C71._)	.
No	Yes	No	No	White	Not Hispanic or Latino	Not Hispanic or Latino White	Female	12	10-14	C71.3: Parietal lobe 9392/3: Ependymoma, anaplastic (C71._) Ependymoblastoma (C71._)	.
Yes	Yes	Yes	No	White	Not Hispanic or Latino	Not Hispanic or Latino White	Male	6	5-9	C71.9: Brain, NOS Intracranial site Cranial fossa, NOS Anterior cranial fossa Middle cranial fossa Posterior cranial fossa Suprasellar 9392/3: Ependymoma, anaplastic (C71._) Ependymoblastoma (C71._)	.
No	No	No	No	White	Not Hispanic or Latino	Not Hispanic or Latino White	Female	10	10-14	C71.1: Frontal lobe Frontal pole 9392/3: Ependymoma, anaplastic (C71._) Ependymoblastoma (C71._)	.
No	No	No	No	White	Not Hispanic or Latino	Not Hispanic or Latino White	Male	11	10-14	C71.9: Brain, NOS Intracranial site Cranial fossa, NOS Anterior cranial fossa Middle cranial fossa Posterior cranial fossa Suprasellar 9391/3: Ependymoma, NOS (C71._) Epithelial ependymoma (C71._)	.
No	Yes	No	No	White	Not Hispanic or Latino	Not Hispanic or Latino White	Male	6	5-9	C71.9: Brain, NOS Intracranial site Cranial fossa, NOS Anterior cranial fossa Middle cranial fossa Posterior cranial fossa Suprasellar 9391/3: Ependymoma, NOS (C71._) Epithelial ependymoma (C71._)	.
Yes	Yes	No	No	Black or African American	Not Hispanic or Latino	Not Hispanic or Latino Black or African American	Male	17	15-19	C71.9: Brain, NOS Intracranial site Cranial fossa, NOS Anterior cranial fossa Middle cranial fossa Posterior cranial fossa Suprasellar 9391/3: Ependymoma, NOS (C71._) Epithelial ependymoma (C71._)	.
Yes	Yes	Yes	No	White	Not Hispanic or Latino	Not Hispanic or Latino White	Female	1	0-4	C71.9: Brain, NOS Intracranial site Cranial fossa, NOS Anterior cranial fossa Middle cranial fossa Posterior cranial fossa Suprasellar 9392/3: Ependymoma, anaplastic (C71._) Ependymoblastoma (C71._)	.
No	Yes	No	No	White	Not Hispanic or Latino	Not Hispanic or Latino White	Male	9	5-9	C71.9: Brain, NOS Intracranial site Cranial fossa, NOS Anterior cranial fossa Middle cranial fossa Posterior cranial fossa Suprasellar 9391/3: Ependymoma, NOS (C71._) Epithelial ependymoma (C71._)	.
No	Yes	No	No	White	Hispanic or Latino	Hispanic or Latino White	Female	19	15-19	C71.6: Cerebellum, NOS Cerebellopontine angle Vermis of cerebellum 9391/3: Ependymoma, NOS (C71._) Epithelial ependymoma (C71._)	.
No	Yes	No	No	White	Hispanic or Latino	Hispanic or Latino White	Female	1	0-4	C71.6: Cerebellum, NOS Cerebellopontine angle Vermis of cerebellum 9392/3: Ependymoma, anaplastic (C71._) Ependymoblastoma (C71._)	.
Yes	No	Yes	Yes	White	Not Hispanic or Latino	Not Hispanic or Latino White	Male	3	0-4	C71.9: Brain, NOS Intracranial site Cranial fossa, NOS Anterior cranial fossa Middle cranial fossa Posterior cranial fossa Suprasellar 9391/3: Ependymoma, NOS (C71._) Epithelial ependymoma (C71._)	.
Yes	Yes	No	Yes	White	Not Hispanic or Latino	Not Hispanic or Latino White	Male	4	0-4	C71.7: Brain stem Cerebral peduncle Basis pedunculi Choroid plexus of fourth ventricle Fourth ventricle, NOS Infratentorial brain, NOS Medulla oblongata Midbrain Olive Pons Pyramid 9392/3: Ependymoma, anaplastic (C71._) Ependymoblastoma (C71._)	.
No	Yes	No	No	White	Not Hispanic or Latino	Not Hispanic or Latino White	Male	6	5-9	C71.1: Frontal lobe Frontal pole 9391/3: Ependymoma, NOS (C71._) Epithelial ependymoma (C71._)	.
No	Yes	No	No	White	Not Hispanic or Latino	Not Hispanic or Latino White	Female	7	5-9	C71.9: Brain, NOS Intracranial site Cranial fossa, NOS Anterior cranial fossa Middle cranial fossa Posterior cranial fossa Suprasellar 9391/3: Ependymoma, NOS (C71._) Epithelial ependymoma (C71._)	.
No	Yes	No	No	American Indian or Alaska Native	Not Hispanic or Latino	Not Hispanic or Latino American Indian or Alaska Native	Male	2	0-4	C71.9: Brain, NOS Intracranial site Cranial fossa, NOS Anterior cranial fossa Middle cranial fossa Posterior cranial fossa Suprasellar 9392/3: Ependymoma, anaplastic (C71._) Ependymoblastoma (C71._)	.
No	Yes	No	No	White	Not Hispanic or Latino	Not Hispanic or Latino White	Male	7	5-9	C71.7: Brain stem Cerebral peduncle Basis pedunculi Choroid plexus of fourth ventricle Fourth ventricle, NOS Infratentorial brain, NOS Medulla oblongata Midbrain Olive Pons Pyramid 9391/3: Ependymoma, NOS (C71._) Epithelial ependymoma (C71._)	.
No	Yes	No	No	White	Not Hispanic or Latino	Not Hispanic or Latino White	Female	5	5-9	C71.1: Frontal lobe Frontal pole 9392/3: Ependymoma, anaplastic (C71._) Ependymoblastoma (C71._)	.
No	Yes	No	No	White	Not Hispanic or Latino	Not Hispanic or Latino White	Male	2	0-4	C71.9: Brain, NOS Intracranial site Cranial fossa, NOS Anterior cranial fossa Middle cranial fossa Posterior cranial fossa Suprasellar 9392/3: Ependymoma, anaplastic (C71._) Ependymoblastoma (C71._)	.
No	Yes	No	No	White	Not Hispanic or Latino	Not Hispanic or Latino White	Female	17	15-19	C71.9: Brain, NOS Intracranial site Cranial fossa, NOS Anterior cranial fossa Middle cranial fossa Posterior cranial fossa Suprasellar 9392/3: Ependymoma, anaplastic (C71._) Ependymoblastoma (C71._)	.
Yes	No	No	Yes	White	Not Hispanic or Latino	Not Hispanic or Latino White	Male	4	0-4	C71.9: Brain, NOS Intracranial site Cranial fossa, NOS Anterior cranial fossa Middle cranial fossa Posterior cranial fossa Suprasellar 9392/3: Ependymoma, anaplastic (C71._) Ependymoblastoma (C71._)	.
No	Yes	No	No	Unknown or Not Reported	Hispanic or Latino	Hispanic or Latino Unknown or Not Reported	Female	14	10-14	C71.3: Parietal lobe 9391/3: Ependymoma, NOS (C71._) Epithelial ependymoma (C71._)	.
No	Yes	No	No	White	Not Hispanic or Latino	Not Hispanic or Latino White	Female	14	10-14	C71.9: Brain, NOS Intracranial site Cranial fossa, NOS Anterior cranial fossa Middle cranial fossa Posterior cranial fossa Suprasellar 9391/3: Ependymoma, NOS (C71._) Epithelial ependymoma (C71._)	.
Yes	Yes	Yes	Yes	White	Hispanic or Latino	Hispanic or Latino White	Male	3	0-4	C71.9: Brain, NOS Intracranial site Cranial fossa, NOS Anterior cranial fossa Middle cranial fossa Posterior cranial fossa Suprasellar 9392/3: Ependymoma, anaplastic (C71._) Ependymoblastoma (C71._)	.
No	Yes	No	No	Asian	Not Hispanic or Latino	Not Hispanic or Latino Asian	Male	3	0-4	C71.5: Ventricle, NOS Cerebral ventricle Choroid plexus, NOS Choroid plexus of lateral ventricle Choroid plexus of third ventricle Ependyma Lateral ventricle, NOS Third ventricle, NOS 9391/3: Ependymoma, NOS (C71._) Epithelial ependymoma (C71._)	.
Yes	Yes	Yes	No	White	Hispanic or Latino	Hispanic or Latino White	Female	7	5-9	C71.2: Temporal lobe Hippocampus Uncus 9391/3: Ependymoma, NOS (C71._) Epithelial ependymoma (C71._)	.
No	Yes	No	No	White	Not Hispanic or Latino	Not Hispanic or Latino White	Male	4	0-4	C71.9: Brain, NOS Intracranial site Cranial fossa, NOS Anterior cranial fossa Middle cranial fossa Posterior cranial fossa Suprasellar 9392/3: Ependymoma, anaplastic (C71._) Ependymoblastoma (C71._)	.
No	Yes	No	No	White	Not Hispanic or Latino	Not Hispanic or Latino White	Female	4	0-4	C70.9: Meninges, NOS Arachnoid, NOS Dura, NOS Dura mater, NOS Pia mater, NOS 9391/3: Ependymoma, NOS (C71._) Epithelial ependymoma (C71._)	.
Yes	Yes	Yes	No	White	Not Hispanic or Latino	Not Hispanic or Latino White	Male	2	0-4	C71.6: Cerebellum, NOS Cerebellopontine angle Vermis of cerebellum 9391/3: Ependymoma, NOS (C71._) Epithelial ependymoma (C71._)	.
No	Yes	No	No	White	Not Hispanic or Latino	Not Hispanic or Latino White	Female	11	10-14	C71.4: Occipital lobe Occipital pole 9392/3: Ependymoma, anaplastic (C71._) Ependymoblastoma (C71._)	.
Yes	No	Yes	Yes	Black or African American	Not Hispanic or Latino	Not Hispanic or Latino Black or African American	Male	17	15-19	C71.3: Parietal lobe 9391/3: Ependymoma, NOS (C71._) Epithelial ependymoma (C71._)	.
No	Yes	No	No	White	Not Hispanic or Latino	Not Hispanic or Latino White	Male	15	15-19	C71.1: Frontal lobe Frontal pole 9392/3: Ependymoma, anaplastic (C71._) Ependymoblastoma (C71._)	.
No	Yes	Yes	No	White	Hispanic or Latino	Hispanic or Latino White	Male	1	0-4	C71.9: Brain, NOS Intracranial site Cranial fossa, NOS Anterior cranial fossa Middle cranial fossa Posterior cranial fossa Suprasellar 9392/3: Ependymoma, anaplastic (C71._) Ependymoblastoma (C71._)	.
No	Yes	No	No	Unknown or Not Reported	Hispanic or Latino	Hispanic or Latino Unknown or Not Reported	Female	11	10-14	C71.9: Brain, NOS Intracranial site Cranial fossa, NOS Anterior cranial fossa Middle cranial fossa Posterior cranial fossa Suprasellar 9392/3: Ependymoma, anaplastic (C71._) Ependymoblastoma (C71._)	.
No	Yes	No	No	Unknown or Not Reported	Not Hispanic or Latino	Not Hispanic or Latino Unknown or Not Reported	Male	4	0-4	C71.3: Parietal lobe 9392/3: Ependymoma, anaplastic (C71._) Ependymoblastoma (C71._)	.
No	Yes	No	No	White	Not Hispanic or Latino	Not Hispanic or Latino White	Male	10	10-14	C71.7: Brain stem Cerebral peduncle Basis pedunculi Choroid plexus of fourth ventricle Fourth ventricle, NOS Infratentorial brain, NOS Medulla oblongata Midbrain Olive Pons Pyramid 9391/3: Ependymoma, NOS (C71._) Epithelial ependymoma (C71._)	.
No	Yes	No	No	White	Not Hispanic or Latino	Not Hispanic or Latino White	Male	17	15-19	C71.9: Brain, NOS Intracranial site Cranial fossa, NOS Anterior cranial fossa Middle cranial fossa Posterior cranial fossa Suprasellar 9391/3: Ependymoma, NOS (C71._) Epithelial ependymoma (C71._)	.
No	Yes	No	No	White	Hispanic or Latino	Hispanic or Latino White	Female	3	0-4	C71.6: Cerebellum, NOS Cerebellopontine angle Vermis of cerebellum 9392/3: Ependymoma, anaplastic (C71._) Ependymoblastoma (C71._)	.
No	Yes	No	No	Unknown or Not Reported	Hispanic or Latino	Hispanic or Latino Unknown or Not Reported	Male	7	5-9	C71.2: Temporal lobe Hippocampus Uncus 9391/3: Ependymoma, NOS (C71._) Epithelial ependymoma (C71._)	.
No	Yes	No	No	White	Not Hispanic or Latino	Not Hispanic or Latino White	Male	8	5-9	C71.1: Frontal lobe Frontal pole 9391/3: Ependymoma, NOS (C71._) Epithelial ependymoma (C71._)	.
Yes	Yes	Yes	Yes	White	Not Hispanic or Latino	Not Hispanic or Latino White	Male	5	5-9	C71.2: Temporal lobe Hippocampus Uncus 9392/3: Ependymoma, anaplastic (C71._) Ependymoblastoma (C71._)	.
No	Yes	No	No	Black or African American	Not Hispanic or Latino	Not Hispanic or Latino Black or African American	Male	8	5-9	C71.9: Brain, NOS Intracranial site Cranial fossa, NOS Anterior cranial fossa Middle cranial fossa Posterior cranial fossa Suprasellar 9392/3: Ependymoma, anaplastic (C71._) Ependymoblastoma (C71._)	.
Yes	Yes	Yes	No	White	Not Hispanic or Latino	Not Hispanic or Latino White	Male	17	15-19	C71.0: Cerebrum Basal ganglia Central white matter Cerebral cortex Cerebral hemisphere Cerebral white matter Corpus striatum Globus pallidus Hypothalamus Insula Internal capsule Island of Reil Operculum Pallium Putamen Rhinencephalon Supratentor 9391/3: Ependymoma, NOS (C71._) Epithelial ependymoma (C71._)	.
No	No	No	No	Unknown or Not Reported	Unknown or Not Reported	Unknown or Not Reported Unknown or Not Reported	Female	2	0-4	C71.8: Overlapping lesion of brain (See also note page 1) Corpus callosum Tapetum 9392/3: Ependymoma, anaplastic (C71._) Ependymoblastoma (C71._)	.
No	Yes	No	No	White	Not Hispanic or Latino	Not Hispanic or Latino White	Male	2	0-4	C71.9: Brain, NOS Intracranial site Cranial fossa, NOS Anterior cranial fossa Middle cranial fossa Posterior cranial fossa Suprasellar 9391/3: Ependymoma, NOS (C71._) Epithelial ependymoma (C71._)	.
Yes	No	Yes	Yes	Black or African American	Not Hispanic or Latino	Not Hispanic or Latino Black or African American	Female	17	15-19	C71.1: Frontal lobe Frontal pole 9391/3: Ependymoma, NOS (C71._) Epithelial ependymoma (C71._)	.
No	No	No	No	White	Unknown or Not Reported	Unknown or Not Reported White	Female	12	10-14	C71.1: Frontal lobe Frontal pole 9391/3: Ependymoma, NOS (C71._) Epithelial ependymoma (C71._)	.
No	Yes	No	No	White	Not Hispanic or Latino	Not Hispanic or Latino White	Female	12	10-14	C71.9: Brain, NOS Intracranial site Cranial fossa, NOS Anterior cranial fossa Middle cranial fossa Posterior cranial fossa Suprasellar 9392/3: Ependymoma, anaplastic (C71._) Ependymoblastoma (C71._)	.
Yes	Yes	Yes	No	White	Hispanic or Latino	Hispanic or Latino White	Female	2	0-4	C71.9: Brain, NOS Intracranial site Cranial fossa, NOS Anterior cranial fossa Middle cranial fossa Posterior cranial fossa Suprasellar 9392/3: Ependymoma, anaplastic (C71._) Ependymoblastoma (C71._)	.
No	Yes	No	No	White	Hispanic or Latino	Hispanic or Latino White	Female	7	5-9	C71.9: Brain, NOS Intracranial site Cranial fossa, NOS Anterior cranial fossa Middle cranial fossa Posterior cranial fossa Suprasellar 9392/3: Ependymoma, anaplastic (C71._) Ependymoblastoma (C71._)	.
Yes	Yes	Yes	Yes	White	Not Hispanic or Latino	Not Hispanic or Latino White	Male	13	10-14	C71.6: Cerebellum, NOS Cerebellopontine angle Vermis of cerebellum 9391/3: Ependymoma, NOS (C71._) Epithelial ependymoma (C71._)	.
No	Yes	No	No	White	Not Hispanic or Latino	Not Hispanic or Latino White	Male	3	0-4	C71.9: Brain, NOS Intracranial site Cranial fossa, NOS Anterior cranial fossa Middle cranial fossa Posterior cranial fossa Suprasellar 9392/3: Ependymoma, anaplastic (C71._) Ependymoblastoma (C71._)	.
Yes	No	No	Yes	Black or African American	Not Hispanic or Latino	Not Hispanic or Latino Black or African American	Female	15	15-19	C71.9: Brain, NOS Intracranial site Cranial fossa, NOS Anterior cranial fossa Middle cranial fossa Posterior cranial fossa Suprasellar 9392/3: Ependymoma, anaplastic (C71._) Ependymoblastoma (C71._)	.
No	Yes	No	No	White	Not Hispanic or Latino	Not Hispanic or Latino White	Male	11	10-14	C71.7: Brain stem Cerebral peduncle Basis pedunculi Choroid plexus of fourth ventricle Fourth ventricle, NOS Infratentorial brain, NOS Medulla oblongata Midbrain Olive Pons Pyramid 9391/3: Ependymoma, NOS (C71._) Epithelial ependymoma (C71._)	.
No	No	No	No	White	Not Hispanic or Latino	Not Hispanic or Latino White	Male	5	5-9	C71.3: Parietal lobe 9391/3: Ependymoma, NOS (C71._) Epithelial ependymoma (C71._)	.
Yes	Yes	No	No	White	Hispanic or Latino	Hispanic or Latino White	Female	7	5-9	C71.3: Parietal lobe 9391/3: Ependymoma, NOS (C71._) Epithelial ependymoma (C71._)	.
No	Yes	Yes	No	Black or African American	Not Hispanic or Latino	Not Hispanic or Latino Black or African American	Male	7	5-9	C71.9: Brain, NOS Intracranial site Cranial fossa, NOS Anterior cranial fossa Middle cranial fossa Posterior cranial fossa Suprasellar 9392/3: Ependymoma, anaplastic (C71._) Ependymoblastoma (C71._)	.
No	Yes	No	No	Black or African American	Not Hispanic or Latino	Not Hispanic or Latino Black or African American	Male	10	10-14	C71.6: Cerebellum, NOS Cerebellopontine angle Vermis of cerebellum 9391/3: Ependymoma, NOS (C71._) Epithelial ependymoma (C71._)	.
No	No	No	No	White	Not Hispanic or Latino	Not Hispanic or Latino White	Male	1	0-4	C71.9: Brain, NOS Intracranial site Cranial fossa, NOS Anterior cranial fossa Middle cranial fossa Posterior cranial fossa Suprasellar 9392/3: Ependymoma, anaplastic (C71._) Ependymoblastoma (C71._)	.
No	Yes	No	No	White	Not Hispanic or Latino	Not Hispanic or Latino White	Female	11	10-14	C71.2: Temporal lobe Hippocampus Uncus 9392/3: Ependymoma, anaplastic (C71._) Ependymoblastoma (C71._)	.
No	Yes	No	No	Unknown or Not Reported	Not Hispanic or Latino	Not Hispanic or Latino Unknown or Not Reported	Female	5	5-9	C71.3: Parietal lobe 9391/3: Ependymoma, NOS (C71._) Epithelial ependymoma (C71._)	.
No	Yes	Yes	No	White	Not Hispanic or Latino	Not Hispanic or Latino White	Female	17	15-19	C71.6: Cerebellum, NOS Cerebellopontine angle Vermis of cerebellum 9392/3: Ependymoma, anaplastic (C71._) Ependymoblastoma (C71._)	.
Yes	Yes	Yes	No	White	Hispanic or Latino	Hispanic or Latino White	Male	18	15-19	C71.9: Brain, NOS Intracranial site Cranial fossa, NOS Anterior cranial fossa Middle cranial fossa Posterior cranial fossa Suprasellar 9391/3: Ependymoma, NOS (C71._) Epithelial ependymoma (C71._)	.
No	Yes	No	No	White	Not Hispanic or Latino	Not Hispanic or Latino White	Male	3	0-4	C71.3: Parietal lobe 9392/3: Ependymoma, anaplastic (C71._) Ependymoblastoma (C71._)	.
No	Yes	No	No	White	Not Hispanic or Latino	Not Hispanic or Latino White	Male	2	0-4	C71.9: Brain, NOS Intracranial site Cranial fossa, NOS Anterior cranial fossa Middle cranial fossa Posterior cranial fossa Suprasellar 9391/3: Ependymoma, NOS (C71._) Epithelial ependymoma (C71._)	.
No	Yes	No	Yes	White	Not Hispanic or Latino	Not Hispanic or Latino White	Female	11	10-14	C71.3: Parietal lobe 9392/3: Ependymoma, anaplastic (C71._) Ependymoblastoma (C71._)	.
No	Yes	No	No	White	Not Hispanic or Latino	Not Hispanic or Latino White	Female	21	20-24	C71.7: Brain stem Cerebral peduncle Basis pedunculi Choroid plexus of fourth ventricle Fourth ventricle, NOS Infratentorial brain, NOS Medulla oblongata Midbrain Olive Pons Pyramid 9391/3: Ependymoma, NOS (C71._) Epithelial ependymoma (C71._)	.
No	Yes	No	No	White	Not Hispanic or Latino	Not Hispanic or Latino White	Female	2	0-4	C71.4: Occipital lobe Occipital pole 9392/3: Ependymoma, anaplastic (C71._) Ependymoblastoma (C71._)	.
No	Yes	No	No	White	Not Hispanic or Latino	Not Hispanic or Latino White	Male	2	0-4	C71.5: Ventricle, NOS Cerebral ventricle Choroid plexus, NOS Choroid plexus of lateral ventricle Choroid plexus of third ventricle Ependyma Lateral ventricle, NOS Third ventricle, NOS 9391/3: Ependymoma, NOS (C71._) Epithelial ependymoma (C71._)	.
No	Yes	No	No	White	Not Hispanic or Latino	Not Hispanic or Latino White	Female	11	10-14	C71.9: Brain, NOS Intracranial site Cranial fossa, NOS Anterior cranial fossa Middle cranial fossa Posterior cranial fossa Suprasellar 9392/3: Ependymoma, anaplastic (C71._) Ependymoblastoma (C71._)	.
No	Yes	No	No	White	Not Hispanic or Latino	Not Hispanic or Latino White	Female	18	15-19	C71.1: Frontal lobe Frontal pole 9392/3: Ependymoma, anaplastic (C71._) Ependymoblastoma (C71._)	.
No	Yes	No	No	White	Not Hispanic or Latino	Not Hispanic or Latino White	Male	11	10-14	C71.6: Cerebellum, NOS Cerebellopontine angle Vermis of cerebellum 9391/3: Ependymoma, NOS (C71._) Epithelial ependymoma (C71._)	.
No	Yes	No	No	White	Not Hispanic or Latino	Not Hispanic or Latino White	Male	9	5-9	C71.9: Brain, NOS Intracranial site Cranial fossa, NOS Anterior cranial fossa Middle cranial fossa Posterior cranial fossa Suprasellar 9392/3: Ependymoma, anaplastic (C71._) Ependymoblastoma (C71._)	.
No	Yes	No	No	White	Not Hispanic or Latino	Not Hispanic or Latino White	Male	1	0-4	C71.9: Brain, NOS Intracranial site Cranial fossa, NOS Anterior cranial fossa Middle cranial fossa Posterior cranial fossa Suprasellar 9392/3: Ependymoma, anaplastic (C71._) Ependymoblastoma (C71._)	.
Yes	Yes	Yes	No	White	Hispanic or Latino	Hispanic or Latino White	Female	3	0-4	C71.9: Brain, NOS Intracranial site Cranial fossa, NOS Anterior cranial fossa Middle cranial fossa Posterior cranial fossa Suprasellar 9391/3: Ependymoma, NOS (C71._) Epithelial ependymoma (C71._)	.
Yes	No	No	Yes	White	Not Hispanic or Latino	Not Hispanic or Latino White	Male	13	10-14	C71.9: Brain, NOS Intracranial site Cranial fossa, NOS Anterior cranial fossa Middle cranial fossa Posterior cranial fossa Suprasellar 9391/3: Ependymoma, NOS (C71._) Epithelial ependymoma (C71._)	.
No	Yes	No	No	White	Hispanic or Latino	Hispanic or Latino White	Female	6	5-9	C71.5: Ventricle, NOS Cerebral ventricle Choroid plexus, NOS Choroid plexus of lateral ventricle Choroid plexus of third ventricle Ependyma Lateral ventricle, NOS Third ventricle, NOS 9391/3: Ependymoma, NOS (C71._) Epithelial ependymoma (C71._)	.
Yes	No	Yes	Yes	White	Not Hispanic or Latino	Not Hispanic or Latino White	Female	9	5-9	C71.9: Brain, NOS Intracranial site Cranial fossa, NOS Anterior cranial fossa Middle cranial fossa Posterior cranial fossa Suprasellar 9392/3: Ependymoma, anaplastic (C71._) Ependymoblastoma (C71._)	.
No	Yes	No	No	Black or African American	Not Hispanic or Latino	Not Hispanic or Latino Black or African American	Female	1	0-4	C71.6: Cerebellum, NOS Cerebellopontine angle Vermis of cerebellum 9392/3: Ependymoma, anaplastic (C71._) Ependymoblastoma (C71._)	.
Yes	Yes	No	No	Unknown or Not Reported	Hispanic or Latino	Hispanic or Latino Unknown or Not Reported	Female	8	5-9	C71.5: Ventricle, NOS Cerebral ventricle Choroid plexus, NOS Choroid plexus of lateral ventricle Choroid plexus of third ventricle Ependyma Lateral ventricle, NOS Third ventricle, NOS 9391/3: Ependymoma, NOS (C71._) Epithelial ependymoma (C71._)	.
No	Yes	Yes	No	White	Hispanic or Latino	Hispanic or Latino White	Male	3	0-4	C71.4: Occipital lobe Occipital pole 9392/3: Ependymoma, anaplastic (C71._) Ependymoblastoma (C71._)	.
Yes	No	No	No	White	Not Hispanic or Latino	Not Hispanic or Latino White	Male	4	0-4	C71.9: Brain, NOS Intracranial site Cranial fossa, NOS Anterior cranial fossa Middle cranial fossa Posterior cranial fossa Suprasellar 9391/3: Ependymoma, NOS (C71._) Epithelial ependymoma (C71._)	.
No	Yes	No	No	White	Not Hispanic or Latino	Not Hispanic or Latino White	Male	15	15-19	C71.9: Brain, NOS Intracranial site Cranial fossa, NOS Anterior cranial fossa Middle cranial fossa Posterior cranial fossa Suprasellar 9392/3: Ependymoma, anaplastic (C71._) Ependymoblastoma (C71._)	.
Yes	Yes	Yes	No	White	Hispanic or Latino	Hispanic or Latino White	Female	7	5-9	C71.1: Frontal lobe Frontal pole 9392/3: Ependymoma, anaplastic (C71._) Ependymoblastoma (C71._)	.
No	Yes	No	No	White	Not Hispanic or Latino	Not Hispanic or Latino White	Female	7	5-9	C71.3: Parietal lobe 9392/3: Ependymoma, anaplastic (C71._) Ependymoblastoma (C71._)	.
Yes	Yes	Yes	Yes	Black or African American	Not Hispanic or Latino	Not Hispanic or Latino Black or African American	Female	21	20-24	C71.9: Brain, NOS Intracranial site Cranial fossa, NOS Anterior cranial fossa Middle cranial fossa Posterior cranial fossa Suprasellar 9391/3: Ependymoma, NOS (C71._) Epithelial ependymoma (C71._)	.
No	Yes	No	No	White	Hispanic or Latino	Hispanic or Latino White	Male	1	0-4	C71.9: Brain, NOS Intracranial site Cranial fossa, NOS Anterior cranial fossa Middle cranial fossa Posterior cranial fossa Suprasellar 9392/3: Ependymoma, anaplastic (C71._) Ependymoblastoma (C71._)	.
Yes	Yes	Yes	No	White	Hispanic or Latino	Hispanic or Latino White	Female	4	0-4	C71.3: Parietal lobe 9392/3: Ependymoma, anaplastic (C71._) Ependymoblastoma (C71._)	.
Yes	Yes	Yes	No	American Indian or Alaska Native	Hispanic or Latino	Hispanic or Latino American Indian or Alaska Native	Female	4	0-4	C71.7: Brain stem Cerebral peduncle Basis pedunculi Choroid plexus of fourth ventricle Fourth ventricle, NOS Infratentorial brain, NOS Medulla oblongata Midbrain Olive Pons Pyramid 9392/3: Ependymoma, anaplastic (C71._) Ependymoblastoma (C71._)	.
No	Yes	No	No	White	Hispanic or Latino	Hispanic or Latino White	Female	2	0-4	C71.9: Brain, NOS Intracranial site Cranial fossa, NOS Anterior cranial fossa Middle cranial fossa Posterior cranial fossa Suprasellar 9391/3: Ependymoma, NOS (C71._) Epithelial ependymoma (C71._)	.
No	Yes	No	No	White	Not Hispanic or Latino	Not Hispanic or Latino White	Male	1	0-4	C71.6: Cerebellum, NOS Cerebellopontine angle Vermis of cerebellum 9391/3: Ependymoma, NOS (C71._) Epithelial ependymoma (C71._)	.
Yes	Yes	No	No	White	Hispanic or Latino	Hispanic or Latino White	Male	6	5-9	C71.0: Cerebrum Basal ganglia Central white matter Cerebral cortex Cerebral hemisphere Cerebral white matter Corpus striatum Globus pallidus Hypothalamus Insula Internal capsule Island of Reil Operculum Pallium Putamen Rhinencephalon Supratentor 9392/3: Ependymoma, anaplastic (C71._) Ependymoblastoma (C71._)	.
Yes	Yes	Yes	No	White	Not Hispanic or Latino	Not Hispanic or Latino White	Female	2	0-4	C71.5: Ventricle, NOS Cerebral ventricle Choroid plexus, NOS Choroid plexus of lateral ventricle Choroid plexus of third ventricle Ependyma Lateral ventricle, NOS Third ventricle, NOS 9391/3: Ependymoma, NOS (C71._) Epithelial ependymoma (C71._)	.
No	No	No	No	White	Not Hispanic or Latino	Not Hispanic or Latino White	Female	14	10-14	C71.1: Frontal lobe Frontal pole 9392/3: Ependymoma, anaplastic (C71._) Ependymoblastoma (C71._)	.
No	No	No	No	White	Not Hispanic or Latino	Not Hispanic or Latino White	Female	6	5-9	C71.6: Cerebellum, NOS Cerebellopontine angle Vermis of cerebellum 9391/3: Ependymoma, NOS (C71._) Epithelial ependymoma (C71._)	.
Yes	No	No	Yes	White	Not Hispanic or Latino	Not Hispanic or Latino White	Female	7	5-9	C71.9: Brain, NOS Intracranial site Cranial fossa, NOS Anterior cranial fossa Middle cranial fossa Posterior cranial fossa Suprasellar 9391/3: Ependymoma, NOS (C71._) Epithelial ependymoma (C71._)	.
No	Yes	No	No	Unknown or Not Reported	Hispanic or Latino	Hispanic or Latino Unknown or Not Reported	Female	1	0-4	C71.6: Cerebellum, NOS Cerebellopontine angle Vermis of cerebellum 9391/3: Ependymoma, NOS (C71._) Epithelial ependymoma (C71._)	.
No	Yes	No	No	White	Not Hispanic or Latino	Not Hispanic or Latino White	Male	1	0-4	C71.5: Ventricle, NOS Cerebral ventricle Choroid plexus, NOS Choroid plexus of lateral ventricle Choroid plexus of third ventricle Ependyma Lateral ventricle, NOS Third ventricle, NOS 9392/3: Ependymoma, anaplastic (C71._) Ependymoblastoma (C71._)	.
No	Yes	No	No	White	Not Hispanic or Latino	Not Hispanic or Latino White	Male	1	0-4	C71.9: Brain, NOS Intracranial site Cranial fossa, NOS Anterior cranial fossa Middle cranial fossa Posterior cranial fossa Suprasellar 9392/3: Ependymoma, anaplastic (C71._) Ependymoblastoma (C71._)	.
No	Yes	No	No	Unknown or Not Reported	Not Hispanic or Latino	Not Hispanic or Latino Unknown or Not Reported	Male	4	0-4	C71.3: Parietal lobe 9391/3: Ependymoma, NOS (C71._) Epithelial ependymoma (C71._)	.
No	Yes	No	No	White	Hispanic or Latino	Hispanic or Latino White	Male	2	0-4	C71.9: Brain, NOS Intracranial site Cranial fossa, NOS Anterior cranial fossa Middle cranial fossa Posterior cranial fossa Suprasellar 9392/3: Ependymoma, anaplastic (C71._) Ependymoblastoma (C71._)	.
No	Yes	Yes	No	White	Hispanic or Latino	Hispanic or Latino White	Male	8	5-9	C71.7: Brain stem Cerebral peduncle Basis pedunculi Choroid plexus of fourth ventricle Fourth ventricle, NOS Infratentorial brain, NOS Medulla oblongata Midbrain Olive Pons Pyramid 9392/3: Ependymoma, anaplastic (C71._) Ependymoblastoma (C71._)	.
Yes	Yes	No	Yes	Unknown or Not Reported	Hispanic or Latino	Hispanic or Latino Unknown or Not Reported	Female	9	5-9	C71.9: Brain, NOS Intracranial site Cranial fossa, NOS Anterior cranial fossa Middle cranial fossa Posterior cranial fossa Suprasellar 9392/3: Ependymoma, anaplastic (C71._) Ependymoblastoma (C71._)	.
No	Yes	No	No	White	Not Hispanic or Latino	Not Hispanic or Latino White	Female	6	5-9	C71.9: Brain, NOS Intracranial site Cranial fossa, NOS Anterior cranial fossa Middle cranial fossa Posterior cranial fossa Suprasellar 9391/3: Ependymoma, NOS (C71._) Epithelial ependymoma (C71._)	.
Yes	Yes	No	No	White	Not Hispanic or Latino	Not Hispanic or Latino White	Male	7	5-9	C71.9: Brain, NOS Intracranial site Cranial fossa, NOS Anterior cranial fossa Middle cranial fossa Posterior cranial fossa Suprasellar 9392/3: Ependymoma, anaplastic (C71._) Ependymoblastoma (C71._)	.
No	No	No	No	White	Not Hispanic or Latino	Not Hispanic or Latino White	Male	2	0-4	C71.9: Brain, NOS Intracranial site Cranial fossa, NOS Anterior cranial fossa Middle cranial fossa Posterior cranial fossa Suprasellar 9392/3: Ependymoma, anaplastic (C71._) Ependymoblastoma (C71._)	.
No	Yes	No	No	White	Not Hispanic or Latino	Not Hispanic or Latino White	Male	1	0-4	C71.9: Brain, NOS Intracranial site Cranial fossa, NOS Anterior cranial fossa Middle cranial fossa Posterior cranial fossa Suprasellar 9391/3: Ependymoma, NOS (C71._) Epithelial ependymoma (C71._)	.
No	No	No	No	White	Not Hispanic or Latino	Not Hispanic or Latino White	Male	1	0-4	C71.7: Brain stem Cerebral peduncle Basis pedunculi Choroid plexus of fourth ventricle Fourth ventricle, NOS Infratentorial brain, NOS Medulla oblongata Midbrain Olive Pons Pyramid 9392/3: Ependymoma, anaplastic (C71._) Ependymoblastoma (C71._)	.
Yes	Yes	No	No	Black or African American	Not Hispanic or Latino	Not Hispanic or Latino Black or African American	Male	6	5-9	C71.0: Cerebrum Basal ganglia Central white matter Cerebral cortex Cerebral hemisphere Cerebral white matter Corpus striatum Globus pallidus Hypothalamus Insula Internal capsule Island of Reil Operculum Pallium Putamen Rhinencephalon Supratentor 9391/3: Ependymoma, NOS (C71._) Epithelial ependymoma (C71._)	.
No	Yes	Yes	No	White	Not Hispanic or Latino	Not Hispanic or Latino White	Male	2	0-4	C71.9: Brain, NOS Intracranial site Cranial fossa, NOS Anterior cranial fossa Middle cranial fossa Posterior cranial fossa Suprasellar 9392/3: Ependymoma, anaplastic (C71._) Ependymoblastoma (C71._)	.
No	Yes	No	No	White	Hispanic or Latino	Hispanic or Latino White	Male	11	10-14	C71.6: Cerebellum, NOS Cerebellopontine angle Vermis of cerebellum 9392/3: Ependymoma, anaplastic (C71._) Ependymoblastoma (C71._)	.
Yes	Yes	Yes	No	Black or African American	Not Hispanic or Latino	Not Hispanic or Latino Black or African American	Female	7	5-9	C71.6: Cerebellum, NOS Cerebellopontine angle Vermis of cerebellum 9391/3: Ependymoma, NOS (C71._) Epithelial ependymoma (C71._)	.
Yes	Yes	Yes	No	White	Not Hispanic or Latino	Not Hispanic or Latino White	Male	16	15-19	C71.9: Brain, NOS Intracranial site Cranial fossa, NOS Anterior cranial fossa Middle cranial fossa Posterior cranial fossa Suprasellar 9392/3: Ependymoma, anaplastic (C71._) Ependymoblastoma (C71._)	.
No	Yes	No	No	White	Hispanic or Latino	Hispanic or Latino White	Female	2	0-4	C71.9: Brain, NOS Intracranial site Cranial fossa, NOS Anterior cranial fossa Middle cranial fossa Posterior cranial fossa Suprasellar 9391/3: Ependymoma, NOS (C71._) Epithelial ependymoma (C71._)	.
No	Yes	No	No	White	Not Hispanic or Latino	Not Hispanic or Latino White	Male	1	0-4	C71.9: Brain, NOS Intracranial site Cranial fossa, NOS Anterior cranial fossa Middle cranial fossa Posterior cranial fossa Suprasellar 9392/3: Ependymoma, anaplastic (C71._) Ependymoblastoma (C71._)	.
No	No	No	No	White	Not Hispanic or Latino	Not Hispanic or Latino White	Female	2	0-4	C71.9: Brain, NOS Intracranial site Cranial fossa, NOS Anterior cranial fossa Middle cranial fossa Posterior cranial fossa Suprasellar 9392/3: Ependymoma, anaplastic (C71._) Ependymoblastoma (C71._)	.
No	No	No	No	White	Not Hispanic or Latino	Not Hispanic or Latino White	Male	2	0-4	C71.9: Brain, NOS Intracranial site Cranial fossa, NOS Anterior cranial fossa Middle cranial fossa Posterior cranial fossa Suprasellar 9392/3: Ependymoma, anaplastic (C71._) Ependymoblastoma (C71._)	.
No	Yes	No	No	Asian	Not Hispanic or Latino	Not Hispanic or Latino Asian	Female	10	10-14	C71.9: Brain, NOS Intracranial site Cranial fossa, NOS Anterior cranial fossa Middle cranial fossa Posterior cranial fossa Suprasellar 9391/3: Ependymoma, NOS (C71._) Epithelial ependymoma (C71._)	.
No	Yes	No	No	White	Not Hispanic or Latino	Not Hispanic or Latino White	Male	7	5-9	C71.5: Ventricle, NOS Cerebral ventricle Choroid plexus, NOS Choroid plexus of lateral ventricle Choroid plexus of third ventricle Ependyma Lateral ventricle, NOS Third ventricle, NOS 9392/3: Ependymoma, anaplastic (C71._) Ependymoblastoma (C71._)	.
Yes	Yes	No	No	White	Not Hispanic or Latino	Not Hispanic or Latino White	Female	5	5-9	C71.9: Brain, NOS Intracranial site Cranial fossa, NOS Anterior cranial fossa Middle cranial fossa Posterior cranial fossa Suprasellar 9391/3: Ependymoma, NOS (C71._) Epithelial ependymoma (C71._)	.
Yes	Yes	Yes	No	White	Not Hispanic or Latino	Not Hispanic or Latino White	Male	1	0-4	C71.6: Cerebellum, NOS Cerebellopontine angle Vermis of cerebellum 9392/3: Ependymoma, anaplastic (C71._) Ependymoblastoma (C71._)	.
No	Yes	No	No	White	Not Hispanic or Latino	Not Hispanic or Latino White	Female	7	5-9	C71.2: Temporal lobe Hippocampus Uncus 9392/3: Ependymoma, anaplastic (C71._) Ependymoblastoma (C71._)	.
Yes	No	Yes	Yes	White	Not Hispanic or Latino	Not Hispanic or Latino White	Female	2	0-4	C71.9: Brain, NOS Intracranial site Cranial fossa, NOS Anterior cranial fossa Middle cranial fossa Posterior cranial fossa Suprasellar 9392/3: Ependymoma, anaplastic (C71._) Ependymoblastoma (C71._)	.
Yes	Yes	No	No	Black or African American	Not Hispanic or Latino	Not Hispanic or Latino Black or African American	Male	18	15-19	C71.7: Brain stem Cerebral peduncle Basis pedunculi Choroid plexus of fourth ventricle Fourth ventricle, NOS Infratentorial brain, NOS Medulla oblongata Midbrain Olive Pons Pyramid 9392/3: Ependymoma, anaplastic (C71._) Ependymoblastoma (C71._)	.
No	Yes	No	No	White	Not Hispanic or Latino	Not Hispanic or Latino White	Male	2	0-4	C71.5: Ventricle, NOS Cerebral ventricle Choroid plexus, NOS Choroid plexus of lateral ventricle Choroid plexus of third ventricle Ependyma Lateral ventricle, NOS Third ventricle, NOS 9392/3: Ependymoma, anaplastic (C71._) Ependymoblastoma (C71._)	.
No	Yes	No	No	White	Not Hispanic or Latino	Not Hispanic or Latino White	Female	17	15-19	C71.4: Occipital lobe Occipital pole 9392/3: Ependymoma, anaplastic (C71._) Ependymoblastoma (C71._)	.
No	Yes	No	No	White	Not Hispanic or Latino	Not Hispanic or Latino White	Female	7	5-9	C71.9: Brain, NOS Intracranial site Cranial fossa, NOS Anterior cranial fossa Middle cranial fossa Posterior cranial fossa Suprasellar 9392/3: Ependymoma, anaplastic (C71._) Ependymoblastoma (C71._)	.
Yes	Yes	No	No	Black or African American	Not Hispanic or Latino	Not Hispanic or Latino Black or African American	Female	2	0-4	C71.9: Brain, NOS Intracranial site Cranial fossa, NOS Anterior cranial fossa Middle cranial fossa Posterior cranial fossa Suprasellar 9392/3: Ependymoma, anaplastic (C71._) Ependymoblastoma (C71._)	.
Yes	Yes	No	No	White	Not Hispanic or Latino	Not Hispanic or Latino White	Male	21	20-24	C71.9: Brain, NOS Intracranial site Cranial fossa, NOS Anterior cranial fossa Middle cranial fossa Posterior cranial fossa Suprasellar 9391/3: Ependymoma, NOS (C71._) Epithelial ependymoma (C71._)	.
No	Yes	No	No	White	Not Hispanic or Latino	Not Hispanic or Latino White	Male	8	5-9	C71.9: Brain, NOS Intracranial site Cranial fossa, NOS Anterior cranial fossa Middle cranial fossa Posterior cranial fossa Suprasellar 9391/3: Ependymoma, NOS (C71._) Epithelial ependymoma (C71._)	.
No	Yes	No	No	Unknown or Not Reported	Hispanic or Latino	Hispanic or Latino Unknown or Not Reported	Male	15	15-19	C71.9: Brain, NOS Intracranial site Cranial fossa, NOS Anterior cranial fossa Middle cranial fossa Posterior cranial fossa Suprasellar 9391/3: Ependymoma, NOS (C71._) Epithelial ependymoma (C71._)	.
Yes	Yes	Yes	Yes	Unknown or Not Reported	Not Hispanic or Latino	Not Hispanic or Latino Unknown or Not Reported	Male	3	0-4	C71.9: Brain, NOS Intracranial site Cranial fossa, NOS Anterior cranial fossa Middle cranial fossa Posterior cranial fossa Suprasellar 9392/3: Ependymoma, anaplastic (C71._) Ependymoblastoma (C71._)	.
No	Yes	No	No	Black or African American	Not Hispanic or Latino	Not Hispanic or Latino Black or African American	Female	1	0-4	C71.4: Occipital lobe Occipital pole 9392/3: Ependymoma, anaplastic (C71._) Ependymoblastoma (C71._)	.
Yes	Yes	Yes	No	Asian	Not Hispanic or Latino	Not Hispanic or Latino Asian	Male	5	5-9	C71.9: Brain, NOS Intracranial site Cranial fossa, NOS Anterior cranial fossa Middle cranial fossa Posterior cranial fossa Suprasellar 9392/3: Ependymoma, anaplastic (C71._) Ependymoblastoma (C71._)	.
Yes	No	Yes	Yes	American Indian or Alaska Native	Not Hispanic or Latino	Not Hispanic or Latino American Indian or Alaska Native	Male	19	15-19	C71.9: Brain, NOS Intracranial site Cranial fossa, NOS Anterior cranial fossa Middle cranial fossa Posterior cranial fossa Suprasellar 9392/3: Ependymoma, anaplastic (C71._) Ependymoblastoma (C71._)	.
No	Yes	No	No	Unknown or Not Reported	Hispanic or Latino	Hispanic or Latino Unknown or Not Reported	Female	1	0-4	C71.6: Cerebellum, NOS Cerebellopontine angle Vermis of cerebellum 9391/3: Ependymoma, NOS (C71._) Epithelial ependymoma (C71._)	.
No	Yes	Yes	No	White	Not Hispanic or Latino	Not Hispanic or Latino White	Female	1	0-4	C71.9: Brain, NOS Intracranial site Cranial fossa, NOS Anterior cranial fossa Middle cranial fossa Posterior cranial fossa Suprasellar 9392/3: Ependymoma, anaplastic (C71._) Ependymoblastoma (C71._)	.
Yes	Yes	Yes	No	White	Hispanic or Latino	Hispanic or Latino White	Male	12	10-14	C71.9: Brain, NOS Intracranial site Cranial fossa, NOS Anterior cranial fossa Middle cranial fossa Posterior cranial fossa Suprasellar 9391/3: Ependymoma, NOS (C71._) Epithelial ependymoma (C71._)	.
Yes	Yes	Yes	No	White	Not Hispanic or Latino	Not Hispanic or Latino White	Female	11	10-14	C71.1: Frontal lobe Frontal pole 9392/3: Ependymoma, anaplastic (C71._) Ependymoblastoma (C71._)	.
No	Yes	No	No	Black or African American	Not Hispanic or Latino	Not Hispanic or Latino Black or African American	Male	17	15-19	C71.9: Brain, NOS Intracranial site Cranial fossa, NOS Anterior cranial fossa Middle cranial fossa Posterior cranial fossa Suprasellar 9391/3: Ependymoma, NOS (C71._) Epithelial ependymoma (C71._)	.
No	Yes	No	No	White	Not Hispanic or Latino	Not Hispanic or Latino White	Male	2	0-4	C71.9: Brain, NOS Intracranial site Cranial fossa, NOS Anterior cranial fossa Middle cranial fossa Posterior cranial fossa Suprasellar 9392/3: Ependymoma, anaplastic (C71._) Ependymoblastoma (C71._)	.
Yes	Yes	Yes	Yes	Unknown or Not Reported	Unknown or Not Reported	Unknown or Not Reported Unknown or Not Reported	Male	6	5-9	C71.9: Brain, NOS Intracranial site Cranial fossa, NOS Anterior cranial fossa Middle cranial fossa Posterior cranial fossa Suprasellar 9392/3: Ependymoma, anaplastic (C71._) Ependymoblastoma (C71._)	.
Yes	Yes	Yes	No	White	Not Hispanic or Latino	Not Hispanic or Latino White	Male	13	10-14	C71.9: Brain, NOS Intracranial site Cranial fossa, NOS Anterior cranial fossa Middle cranial fossa Posterior cranial fossa Suprasellar 9391/3: Ependymoma, NOS (C71._) Epithelial ependymoma (C71._)	.
Yes	No	Yes	Yes	White	Not Hispanic or Latino	Not Hispanic or Latino White	Female	5	5-9	C71.0: Cerebrum Basal ganglia Central white matter Cerebral cortex Cerebral hemisphere Cerebral white matter Corpus striatum Globus pallidus Hypothalamus Insula Internal capsule Island of Reil Operculum Pallium Putamen Rhinencephalon Supratentor 9392/3: Ependymoma, anaplastic (C71._) Ependymoblastoma (C71._)	.
No	Yes	No	No	Unknown or Not Reported	Hispanic or Latino	Hispanic or Latino Unknown or Not Reported	Male	7	5-9	C71.9: Brain, NOS Intracranial site Cranial fossa, NOS Anterior cranial fossa Middle cranial fossa Posterior cranial fossa Suprasellar 9391/3: Ependymoma, NOS (C71._) Epithelial ependymoma (C71._)	.
Yes	Yes	No	No	Black or African American	Not Hispanic or Latino	Not Hispanic or Latino Black or African American	Male	9	5-9	C71.9: Brain, NOS Intracranial site Cranial fossa, NOS Anterior cranial fossa Middle cranial fossa Posterior cranial fossa Suprasellar 9391/3: Ependymoma, NOS (C71._) Epithelial ependymoma (C71._)	.
Yes	Yes	Yes	Yes	White	Not Hispanic or Latino	Not Hispanic or Latino White	Male	3	0-4	C71.9: Brain, NOS Intracranial site Cranial fossa, NOS Anterior cranial fossa Middle cranial fossa Posterior cranial fossa Suprasellar 9392/3: Ependymoma, anaplastic (C71._) Ependymoblastoma (C71._)	.
No	Yes	No	No	White	Not Hispanic or Latino	Not Hispanic or Latino White	Male	17	15-19	C71.9: Brain, NOS Intracranial site Cranial fossa, NOS Anterior cranial fossa Middle cranial fossa Posterior cranial fossa Suprasellar 9391/3: Ependymoma, NOS (C71._) Epithelial ependymoma (C71._)	.
No	Yes	No	No	White	Not Hispanic or Latino	Not Hispanic or Latino White	Female	17	15-19	C71.3: Parietal lobe 9392/3: Ependymoma, anaplastic (C71._) Ependymoblastoma (C71._)	.
No	Yes	No	No	White	Not Hispanic or Latino	Not Hispanic or Latino White	Male	4	0-4	C71.3: Parietal lobe 9392/3: Ependymoma, anaplastic (C71._) Ependymoblastoma (C71._)	.
Yes	Yes	No	Yes	White	Not Hispanic or Latino	Not Hispanic or Latino White	Male	3	0-4	C71.9: Brain, NOS Intracranial site Cranial fossa, NOS Anterior cranial fossa Middle cranial fossa Posterior cranial fossa Suprasellar 9392/3: Ependymoma, anaplastic (C71._) Ependymoblastoma (C71._)	.
No	Yes	No	Yes	White	Hispanic or Latino	Hispanic or Latino White	Male	1	0-4	C71.5: Ventricle, NOS Cerebral ventricle Choroid plexus, NOS Choroid plexus of lateral ventricle Choroid plexus of third ventricle Ependyma Lateral ventricle, NOS Third ventricle, NOS 9392/3: Ependymoma, anaplastic (C71._) Ependymoblastoma (C71._)	.
No	Yes	No	No	White	Not Hispanic or Latino	Not Hispanic or Latino White	Male	1	0-4	C71.9: Brain, NOS Intracranial site Cranial fossa, NOS Anterior cranial fossa Middle cranial fossa Posterior cranial fossa Suprasellar 9391/3: Ependymoma, NOS (C71._) Epithelial ependymoma (C71._)	.
No	Yes	No	No	Unknown or Not Reported	Unknown or Not Reported	Unknown or Not Reported Unknown or Not Reported	Female	7	5-9	C71.9: Brain, NOS Intracranial site Cranial fossa, NOS Anterior cranial fossa Middle cranial fossa Posterior cranial fossa Suprasellar 9392/3: Ependymoma, anaplastic (C71._) Ependymoblastoma (C71._)	.
No	No	No	No	White	Not Hispanic or Latino	Not Hispanic or Latino White	Male	2	0-4	C71.9: Brain, NOS Intracranial site Cranial fossa, NOS Anterior cranial fossa Middle cranial fossa Posterior cranial fossa Suprasellar 9392/3: Ependymoma, anaplastic (C71._) Ependymoblastoma (C71._)	.
No	Yes	No	No	White	Not Hispanic or Latino	Not Hispanic or Latino White	Female	18	15-19	C71.9: Brain, NOS Intracranial site Cranial fossa, NOS Anterior cranial fossa Middle cranial fossa Posterior cranial fossa Suprasellar 9392/3: Ependymoma, anaplastic (C71._) Ependymoblastoma (C71._)	.
Yes	Yes	No	No	Black or African American	Not Hispanic or Latino	Not Hispanic or Latino Black or African American	Male	22	20-24	C71.2: Temporal lobe Hippocampus Uncus 9392/3: Ependymoma, anaplastic (C71._) Ependymoblastoma (C71._)	.
Yes	No	No	Yes	White	Not Hispanic or Latino	Not Hispanic or Latino White	Male	6	5-9	C71.9: Brain, NOS Intracranial site Cranial fossa, NOS Anterior cranial fossa Middle cranial fossa Posterior cranial fossa Suprasellar 9392/3: Ependymoma, anaplastic (C71._) Ependymoblastoma (C71._)	.
Yes	Yes	Yes	Yes	Black or African American	Not Hispanic or Latino	Not Hispanic or Latino Black or African American	Male	3	0-4	C71.9: Brain, NOS Intracranial site Cranial fossa, NOS Anterior cranial fossa Middle cranial fossa Posterior cranial fossa Suprasellar 9392/3: Ependymoma, anaplastic (C71._) Ependymoblastoma (C71._)	.
Yes	Yes	Yes	Yes	Asian	Hispanic or Latino	Hispanic or Latino Asian	Female	10	10-14	C71.9: Brain, NOS Intracranial site Cranial fossa, NOS Anterior cranial fossa Middle cranial fossa Posterior cranial fossa Suprasellar 9391/3: Ependymoma, NOS (C71._) Epithelial ependymoma (C71._)	.
Yes	Yes	Yes	Yes	White	Not Hispanic or Latino	Not Hispanic or Latino White	Female	6	5-9	C71.9: Brain, NOS Intracranial site Cranial fossa, NOS Anterior cranial fossa Middle cranial fossa Posterior cranial fossa Suprasellar 9392/3: Ependymoma, anaplastic (C71._) Ependymoblastoma (C71._)	.
Yes	Yes	No	No	Unknown or Not Reported	Hispanic or Latino	Hispanic or Latino Unknown or Not Reported	Male	9	5-9	C71.6: Cerebellum, NOS Cerebellopontine angle Vermis of cerebellum 9391/3: Ependymoma, NOS (C71._) Epithelial ependymoma (C71._)	.
No	Yes	No	No	Black or African American	Not Hispanic or Latino	Not Hispanic or Latino Black or African American	Male	17	15-19	C71.9: Brain, NOS Intracranial site Cranial fossa, NOS Anterior cranial fossa Middle cranial fossa Posterior cranial fossa Suprasellar 9391/3: Ependymoma, NOS (C71._) Epithelial ependymoma (C71._)	.
Yes	Yes	Yes	Yes	White	Hispanic or Latino	Hispanic or Latino White	Female	8	5-9	C71.9: Brain, NOS Intracranial site Cranial fossa, NOS Anterior cranial fossa Middle cranial fossa Posterior cranial fossa Suprasellar 9391/3: Ependymoma, NOS (C71._) Epithelial ependymoma (C71._)	.
No	Yes	No	No	Unknown or Not Reported	Not Hispanic or Latino	Not Hispanic or Latino Unknown or Not Reported	Female	17	15-19	C71.9: Brain, NOS Intracranial site Cranial fossa, NOS Anterior cranial fossa Middle cranial fossa Posterior cranial fossa Suprasellar 9391/3: Ependymoma, NOS (C71._) Epithelial ependymoma (C71._)	.
No	Yes	No	No	White	Not Hispanic or Latino	Not Hispanic or Latino White	Male	12	10-14	C71.9: Brain, NOS Intracranial site Cranial fossa, NOS Anterior cranial fossa Middle cranial fossa Posterior cranial fossa Suprasellar 9392/3: Ependymoma, anaplastic (C71._) Ependymoblastoma (C71._)	.
Yes	Yes	No	No	Black or African American	Not Hispanic or Latino	Not Hispanic or Latino Black or African American	Female	2	0-4	C71.3: Parietal lobe 9392/3: Ependymoma, anaplastic (C71._) Ependymoblastoma (C71._)	.
Yes	Yes	Yes	No	White	Hispanic or Latino	Hispanic or Latino White	Female	2	0-4	C71.7: Brain stem Cerebral peduncle Basis pedunculi Choroid plexus of fourth ventricle Fourth ventricle, NOS Infratentorial brain, NOS Medulla oblongata Midbrain Olive Pons Pyramid 9392/3: Ependymoma, anaplastic (C71._) Ependymoblastoma (C71._)	.
Yes	Yes	No	No	White	Hispanic or Latino	Hispanic or Latino White	Male	11	10-14	C71.9: Brain, NOS Intracranial site Cranial fossa, NOS Anterior cranial fossa Middle cranial fossa Posterior cranial fossa Suprasellar 9391/3: Ependymoma, NOS (C71._) Epithelial ependymoma (C71._)	.
Yes	Yes	Yes	No	Multiple Races	Unknown or Not Reported	Unknown or Not Reported Multiple Races	Female	13	10-14	C71.9: Brain, NOS Intracranial site Cranial fossa, NOS Anterior cranial fossa Middle cranial fossa Posterior cranial fossa Suprasellar 9391/3: Ependymoma, NOS (C71._) Epithelial ependymoma (C71._)	.
No	Yes	No	No	White	Not Hispanic or Latino	Not Hispanic or Latino White	Male	3	0-4	C71.9: Brain, NOS Intracranial site Cranial fossa, NOS Anterior cranial fossa Middle cranial fossa Posterior cranial fossa Suprasellar 9392/3: Ependymoma, anaplastic (C71._) Ependymoblastoma (C71._)	.
Yes	Yes	No	No	Unknown or Not Reported	Hispanic or Latino	Hispanic or Latino Unknown or Not Reported	Male	5	5-9	C72.8: Overlapping lesion of brain and central nervous system Note: Neoplasms of brain and central nervous system whose point of origin cannot be assigned to any one of the categories C70 to C72.5. 9391/3: Ependymoma, NOS (C71._) Epithelial ependymoma (C71._)	.
No	Yes	No	No	White	Not Hispanic or Latino	Not Hispanic or Latino White	Female	4	0-4	C71.9: Brain, NOS Intracranial site Cranial fossa, NOS Anterior cranial fossa Middle cranial fossa Posterior cranial fossa Suprasellar 9392/3: Ependymoma, anaplastic (C71._) Ependymoblastoma (C71._)	.
Yes	Yes	Yes	No	White	Hispanic or Latino	Hispanic or Latino White	Female	5	5-9	C71.6: Cerebellum, NOS Cerebellopontine angle Vermis of cerebellum 9380/3: Glioma, malignant (C71._) Glioma, NOS (except Nasal glioma, not neoplastic) (C71._)	.
Yes	Yes	No	No	Black or African American	Not Hispanic or Latino	Not Hispanic or Latino Black or African American	Male	20	20-24	C71.9: Brain, NOS Intracranial site Cranial fossa, NOS Anterior cranial fossa Middle cranial fossa Posterior cranial fossa Suprasellar 9380/3: Glioma, malignant (C71._) Glioma, NOS (except Nasal glioma, not neoplastic) (C71._)	.
Yes	Yes	Yes	No	White	Not Hispanic or Latino	Not Hispanic or Latino White	Male	15	15-19	C71.2: Temporal lobe Hippocampus Uncus 9401/3: Astrocytoma, anaplastic (C71._)	.
No	Yes	No	No	Black or African American	Not Hispanic or Latino	Not Hispanic or Latino Black or African American	Male	21	20-24	C71.0: Cerebrum Basal ganglia Central white matter Cerebral cortex Cerebral hemisphere Cerebral white matter Corpus striatum Globus pallidus Hypothalamus Insula Internal capsule Island of Reil Operculum Pallium Putamen Rhinencephalon Supratentor 9421/3: Pilocytic astrocytoma (C71._) Piloid astrocytoma (C71._) Juvenile astrocytoma (C71._)	.
Yes	Yes	No	Yes	White	Not Hispanic or Latino	Not Hispanic or Latino White	Male	12	10-14	C71.9: Brain, NOS Intracranial site Cranial fossa, NOS Anterior cranial fossa Middle cranial fossa Posterior cranial fossa Suprasellar 9440/3: Glioblastoma, NOS (C71._) Glioblastoma multiforme (C71._) Spongioblastoma multiforme (C71._)	.
No	No	No	No	White	Not Hispanic or Latino	Not Hispanic or Latino White	Female	13	10-14	C71.7: Brain stem Cerebral peduncle Basis pedunculi Choroid plexus of fourth ventricle Fourth ventricle, NOS Infratentorial brain, NOS Medulla oblongata Midbrain Olive Pons Pyramid 9380/3: Glioma, malignant (C71._) Glioma, NOS (except Nasal glioma, not neoplastic) (C71._)	.
No	Yes	No	No	White	Not Hispanic or Latino	Not Hispanic or Latino White	Male	15	15-19	C71.2: Temporal lobe Hippocampus Uncus 9401/3: Astrocytoma, anaplastic (C71._)	.
No	Yes	No	No	Black or African American	Not Hispanic or Latino	Not Hispanic or Latino Black or African American	Male	20	20-24	C71.3: Parietal lobe 9440/3: Glioblastoma, NOS (C71._) Glioblastoma multiforme (C71._) Spongioblastoma multiforme (C71._)	.
No	Yes	No	No	White	Not Hispanic or Latino	Not Hispanic or Latino White	Female	17	15-19	C71.9: Brain, NOS Intracranial site Cranial fossa, NOS Anterior cranial fossa Middle cranial fossa Posterior cranial fossa Suprasellar 9401/3: Astrocytoma, anaplastic (C71._)	.
No	Yes	Yes	No	White	Not Hispanic or Latino	Not Hispanic or Latino White	Male	10	10-14	C71.7: Brain stem Cerebral peduncle Basis pedunculi Choroid plexus of fourth ventricle Fourth ventricle, NOS Infratentorial brain, NOS Medulla oblongata Midbrain Olive Pons Pyramid 9380/3: Glioma, malignant (C71._) Glioma, NOS (except Nasal glioma, not neoplastic) (C71._)	.
No	Yes	No	No	Unknown or Not Reported	Not Hispanic or Latino	Not Hispanic or Latino Unknown or Not Reported	Female	8	5-9	C72.0: Spinal cord Cervical cord Conus medullaris Filum terminale Lumbar cord Sacral cord Thoracic cord 9401/3: Astrocytoma, anaplastic (C71._)	.
Yes	No	Yes	Yes	Black or African American	Not Hispanic or Latino	Not Hispanic or Latino Black or African American	Male	6	5-9	C71.7: Brain stem Cerebral peduncle Basis pedunculi Choroid plexus of fourth ventricle Fourth ventricle, NOS Infratentorial brain, NOS Medulla oblongata Midbrain Olive Pons Pyramid 9380/3: Glioma, malignant (C71._) Glioma, NOS (except Nasal glioma, not neoplastic) (C71._)	.
No	Yes	No	No	Black or African American	Not Hispanic or Latino	Not Hispanic or Latino Black or African American	Male	3	0-4	C71.7: Brain stem Cerebral peduncle Basis pedunculi Choroid plexus of fourth ventricle Fourth ventricle, NOS Infratentorial brain, NOS Medulla oblongata Midbrain Olive Pons Pyramid 9380/3: Glioma, malignant (C71._) Glioma, NOS (except Nasal glioma, not neoplastic) (C71._)	.
No	Yes	No	No	White	Not Hispanic or Latino	Not Hispanic or Latino White	Female	9	5-9	C71.9: Brain, NOS Intracranial site Cranial fossa, NOS Anterior cranial fossa Middle cranial fossa Posterior cranial fossa Suprasellar 9380/3: Glioma, malignant (C71._) Glioma, NOS (except Nasal glioma, not neoplastic) (C71._)	.
No	Yes	No	Yes	White	Not Hispanic or Latino	Not Hispanic or Latino White	Male	12	10-14	C71.2: Temporal lobe Hippocampus Uncus 9420/3: Fibrillary astrocytoma (C71._) Fibrous astrocytoma (C71._)	.
No	Yes	Yes	No	Black or African American	Not Hispanic or Latino	Not Hispanic or Latino Black or African American	Female	16	15-19	C72.0: Spinal cord Cervical cord Conus medullaris Filum terminale Lumbar cord Sacral cord Thoracic cord 9440/3: Glioblastoma, NOS (C71._) Glioblastoma multiforme (C71._) Spongioblastoma multiforme (C71._)	.
No	No	No	No	White	Not Hispanic or Latino	Not Hispanic or Latino White	Male	16	15-19	C72.0: Spinal cord Cervical cord Conus medullaris Filum terminale Lumbar cord Sacral cord Thoracic cord 9401/3: Astrocytoma, anaplastic (C71._)	.
No	No	No	No	White	Not Hispanic or Latino	Not Hispanic or Latino White	Male	18	15-19	C71.6: Cerebellum, NOS Cerebellopontine angle Vermis of cerebellum 9401/3: Astrocytoma, anaplastic (C71._)	.
No	Yes	No	No	White	Not Hispanic or Latino	Not Hispanic or Latino White	Male	10	10-14	C71.7: Brain stem Cerebral peduncle Basis pedunculi Choroid plexus of fourth ventricle Fourth ventricle, NOS Infratentorial brain, NOS Medulla oblongata Midbrain Olive Pons Pyramid 9380/3: Glioma, malignant (C71._) Glioma, NOS (except Nasal glioma, not neoplastic) (C71._)	.
Yes	Yes	Yes	No	Unknown or Not Reported	Hispanic or Latino	Hispanic or Latino Unknown or Not Reported	Female	22	20-24	C71.1: Frontal lobe Frontal pole 9401/3: Astrocytoma, anaplastic (C71._)	.
Yes	Yes	Yes	No	White	Hispanic or Latino	Hispanic or Latino White	Male	23	20-24	C71.1: Frontal lobe Frontal pole 9440/3: Glioblastoma, NOS (C71._) Glioblastoma multiforme (C71._) Spongioblastoma multiforme (C71._)	.
No	Yes	No	No	Black or African American	Not Hispanic or Latino	Not Hispanic or Latino Black or African American	Female	4	0-4	C71.7: Brain stem Cerebral peduncle Basis pedunculi Choroid plexus of fourth ventricle Fourth ventricle, NOS Infratentorial brain, NOS Medulla oblongata Midbrain Olive Pons Pyramid 9380/3: Glioma, malignant (C71._) Glioma, NOS (except Nasal glioma, not neoplastic) (C71._)	.
Yes	Yes	No	No	Black or African American	Not Hispanic or Latino	Not Hispanic or Latino Black or African American	Male	12	10-14	C71.9: Brain, NOS Intracranial site Cranial fossa, NOS Anterior cranial fossa Middle cranial fossa Posterior cranial fossa Suprasellar 9440/3: Glioblastoma, NOS (C71._) Glioblastoma multiforme (C71._) Spongioblastoma multiforme (C71._)	.
No	Yes	No	No	Asian	Not Hispanic or Latino	Not Hispanic or Latino Asian	Male	8	5-9	C71.7: Brain stem Cerebral peduncle Basis pedunculi Choroid plexus of fourth ventricle Fourth ventricle, NOS Infratentorial brain, NOS Medulla oblongata Midbrain Olive Pons Pyramid 9380/3: Glioma, malignant (C71._) Glioma, NOS (except Nasal glioma, not neoplastic) (C71._)	.
No	Yes	No	No	White	Not Hispanic or Latino	Not Hispanic or Latino White	Female	6	5-9	C71.7: Brain stem Cerebral peduncle Basis pedunculi Choroid plexus of fourth ventricle Fourth ventricle, NOS Infratentorial brain, NOS Medulla oblongata Midbrain Olive Pons Pyramid 9380/3: Glioma, malignant (C71._) Glioma, NOS (except Nasal glioma, not neoplastic) (C71._)	.
Yes	Yes	No	No	Black or African American	Not Hispanic or Latino	Not Hispanic or Latino Black or African American	Male	8	5-9	C71.7: Brain stem Cerebral peduncle Basis pedunculi Choroid plexus of fourth ventricle Fourth ventricle, NOS Infratentorial brain, NOS Medulla oblongata Midbrain Olive Pons Pyramid 9380/3: Glioma, malignant (C71._) Glioma, NOS (except Nasal glioma, not neoplastic) (C71._)	.
No	Yes	No	No	Asian	Not Hispanic or Latino	Not Hispanic or Latino Asian	Male	22	20-24	C71.2: Temporal lobe Hippocampus Uncus 9440/3: Glioblastoma, NOS (C71._) Glioblastoma multiforme (C71._) Spongioblastoma multiforme (C71._)	.
No	Yes	No	No	White	Not Hispanic or Latino	Not Hispanic or Latino White	Female	6	5-9	C71.7: Brain stem Cerebral peduncle Basis pedunculi Choroid plexus of fourth ventricle Fourth ventricle, NOS Infratentorial brain, NOS Medulla oblongata Midbrain Olive Pons Pyramid 9380/3: Glioma, malignant (C71._) Glioma, NOS (except Nasal glioma, not neoplastic) (C71._)	.
No	Yes	No	No	White	Hispanic or Latino	Hispanic or Latino White	Female	18	15-19	C71.0: Cerebrum Basal ganglia Central white matter Cerebral cortex Cerebral hemisphere Cerebral white matter Corpus striatum Globus pallidus Hypothalamus Insula Internal capsule Island of Reil Operculum Pallium Putamen Rhinencephalon Supratentor 9401/3: Astrocytoma, anaplastic (C71._)	.
No	No	No	No	White	Not Hispanic or Latino	Not Hispanic or Latino White	Female	4	0-4	C71.7: Brain stem Cerebral peduncle Basis pedunculi Choroid plexus of fourth ventricle Fourth ventricle, NOS Infratentorial brain, NOS Medulla oblongata Midbrain Olive Pons Pyramid 9440/3: Glioblastoma, NOS (C71._) Glioblastoma multiforme (C71._) Spongioblastoma multiforme (C71._)	.
Yes	Yes	Yes	No	Unknown or Not Reported	Hispanic or Latino	Hispanic or Latino Unknown or Not Reported	Female	13	10-14	C71.0: Cerebrum Basal ganglia Central white matter Cerebral cortex Cerebral hemisphere Cerebral white matter Corpus striatum Globus pallidus Hypothalamus Insula Internal capsule Island of Reil Operculum Pallium Putamen Rhinencephalon Supratentor 9401/3: Astrocytoma, anaplastic (C71._)	.
No	Yes	Yes	No	White	Not Hispanic or Latino	Not Hispanic or Latino White	Female	14	10-14	C71.7: Brain stem Cerebral peduncle Basis pedunculi Choroid plexus of fourth ventricle Fourth ventricle, NOS Infratentorial brain, NOS Medulla oblongata Midbrain Olive Pons Pyramid 9380/3: Glioma, malignant (C71._) Glioma, NOS (except Nasal glioma, not neoplastic) (C71._)	.
No	Yes	No	No	Black or African American	Not Hispanic or Latino	Not Hispanic or Latino Black or African American	Female	3	0-4	C71.7: Brain stem Cerebral peduncle Basis pedunculi Choroid plexus of fourth ventricle Fourth ventricle, NOS Infratentorial brain, NOS Medulla oblongata Midbrain Olive Pons Pyramid 9380/3: Glioma, malignant (C71._) Glioma, NOS (except Nasal glioma, not neoplastic) (C71._)	.
Yes	Yes	Yes	No	White	Not Hispanic or Latino	Not Hispanic or Latino White	Male	17	15-19	C71.0: Cerebrum Basal ganglia Central white matter Cerebral cortex Cerebral hemisphere Cerebral white matter Corpus striatum Globus pallidus Hypothalamus Insula Internal capsule Island of Reil Operculum Pallium Putamen Rhinencephalon Supratentor 9401/3: Astrocytoma, anaplastic (C71._)	.
No	Yes	No	No	White	Not Hispanic or Latino	Not Hispanic or Latino White	Female	4	0-4	C71.7: Brain stem Cerebral peduncle Basis pedunculi Choroid plexus of fourth ventricle Fourth ventricle, NOS Infratentorial brain, NOS Medulla oblongata Midbrain Olive Pons Pyramid 9380/3: Glioma, malignant (C71._) Glioma, NOS (except Nasal glioma, not neoplastic) (C71._)	.
No	Yes	No	No	White	Not Hispanic or Latino	Not Hispanic or Latino White	Female	14	10-14	C71.1: Frontal lobe Frontal pole 9440/3: Glioblastoma, NOS (C71._) Glioblastoma multiforme (C71._) Spongioblastoma multiforme (C71._)	.
No	Yes	No	No	White	Not Hispanic or Latino	Not Hispanic or Latino White	Female	15	15-19	C71.7: Brain stem Cerebral peduncle Basis pedunculi Choroid plexus of fourth ventricle Fourth ventricle, NOS Infratentorial brain, NOS Medulla oblongata Midbrain Olive Pons Pyramid 9380/3: Glioma, malignant (C71._) Glioma, NOS (except Nasal glioma, not neoplastic) (C71._)	.
No	Yes	No	No	White	Unknown or Not Reported	Unknown or Not Reported White	Female	9	5-9	C71.7: Brain stem Cerebral peduncle Basis pedunculi Choroid plexus of fourth ventricle Fourth ventricle, NOS Infratentorial brain, NOS Medulla oblongata Midbrain Olive Pons Pyramid 9380/3: Glioma, malignant (C71._) Glioma, NOS (except Nasal glioma, not neoplastic) (C71._)	.
No	Yes	No	No	White	Not Hispanic or Latino	Not Hispanic or Latino White	Male	9	5-9	C71.7: Brain stem Cerebral peduncle Basis pedunculi Choroid plexus of fourth ventricle Fourth ventricle, NOS Infratentorial brain, NOS Medulla oblongata Midbrain Olive Pons Pyramid 9380/3: Glioma, malignant (C71._) Glioma, NOS (except Nasal glioma, not neoplastic) (C71._)	.
No	No	No	No	White	Not Hispanic or Latino	Not Hispanic or Latino White	Female	13	10-14	C71.0: Cerebrum Basal ganglia Central white matter Cerebral cortex Cerebral hemisphere Cerebral white matter Corpus striatum Globus pallidus Hypothalamus Insula Internal capsule Island of Reil Operculum Pallium Putamen Rhinencephalon Supratentor 9380/3: Glioma, malignant (C71._) Glioma, NOS (except Nasal glioma, not neoplastic) (C71._)	.
Yes	Yes	Yes	No	Unknown or Not Reported	Hispanic or Latino	Hispanic or Latino Unknown or Not Reported	Female	17	15-19	C71.1: Frontal lobe Frontal pole 9401/3: Astrocytoma, anaplastic (C71._)	.
Yes	No	Yes	Yes	Black or African American	Not Hispanic or Latino	Not Hispanic or Latino Black or African American	Male	12	10-14	C71.7: Brain stem Cerebral peduncle Basis pedunculi Choroid plexus of fourth ventricle Fourth ventricle, NOS Infratentorial brain, NOS Medulla oblongata Midbrain Olive Pons Pyramid 9380/3: Glioma, malignant (C71._) Glioma, NOS (except Nasal glioma, not neoplastic) (C71._)	.
No	Yes	No	No	White	Not Hispanic or Latino	Not Hispanic or Latino White	Female	4	0-4	C71.7: Brain stem Cerebral peduncle Basis pedunculi Choroid plexus of fourth ventricle Fourth ventricle, NOS Infratentorial brain, NOS Medulla oblongata Midbrain Olive Pons Pyramid 9380/3: Glioma, malignant (C71._) Glioma, NOS (except Nasal glioma, not neoplastic) (C71._)	.
No	Yes	Yes	No	White	Hispanic or Latino	Hispanic or Latino White	Male	16	15-19	C71.2: Temporal lobe Hippocampus Uncus 9411/3: Gemistocytic astrocytoma (C71._) Gemistocytoma (C71._)	.
No	No	No	No	White	Not Hispanic or Latino	Not Hispanic or Latino White	Female	12	10-14	C71.7: Brain stem Cerebral peduncle Basis pedunculi Choroid plexus of fourth ventricle Fourth ventricle, NOS Infratentorial brain, NOS Medulla oblongata Midbrain Olive Pons Pyramid 9380/3: Glioma, malignant (C71._) Glioma, NOS (except Nasal glioma, not neoplastic) (C71._)	.
Unknown	Unknown	Unknown	Unknown	White	Not Hispanic or Latino	Not Hispanic or Latino White	Male	9	5-9	C71.7: Brain stem Cerebral peduncle Basis pedunculi Choroid plexus of fourth ventricle Fourth ventricle, NOS Infratentorial brain, NOS Medulla oblongata Midbrain Olive Pons Pyramid 9380/3: Glioma, malignant (C71._) Glioma, NOS (except Nasal glioma, not neoplastic) (C71._)	.
No	Yes	No	No	White	Not Hispanic or Latino	Not Hispanic or Latino White	Female	8	5-9	C71.9: Brain, NOS Intracranial site Cranial fossa, NOS Anterior cranial fossa Middle cranial fossa Posterior cranial fossa Suprasellar 9420/3: Fibrillary astrocytoma (C71._) Fibrous astrocytoma (C71._)	.
Yes	No	Yes	Yes	White	Not Hispanic or Latino	Not Hispanic or Latino White	Female	20	20-24	C71.0: Cerebrum Basal ganglia Central white matter Cerebral cortex Cerebral hemisphere Cerebral white matter Corpus striatum Globus pallidus Hypothalamus Insula Internal capsule Island of Reil Operculum Pallium Putamen Rhinencephalon Supratentor 9401/3: Astrocytoma, anaplastic (C71._)	.
Yes	Yes	No	No	White	Not Hispanic or Latino	Not Hispanic or Latino White	Male	4	0-4	C71.7: Brain stem Cerebral peduncle Basis pedunculi Choroid plexus of fourth ventricle Fourth ventricle, NOS Infratentorial brain, NOS Medulla oblongata Midbrain Olive Pons Pyramid 9380/3: Glioma, malignant (C71._) Glioma, NOS (except Nasal glioma, not neoplastic) (C71._)	.
No	No	No	No	White	Not Hispanic or Latino	Not Hispanic or Latino White	Female	12	10-14	C72.0: Spinal cord Cervical cord Conus medullaris Filum terminale Lumbar cord Sacral cord Thoracic cord 9440/3: Glioblastoma, NOS (C71._) Glioblastoma multiforme (C71._) Spongioblastoma multiforme (C71._)	.
Yes	Yes	Yes	No	White	Not Hispanic or Latino	Not Hispanic or Latino White	Female	13	10-14	C71.3: Parietal lobe 9440/3: Glioblastoma, NOS (C71._) Glioblastoma multiforme (C71._) Spongioblastoma multiforme (C71._)	.
No	Yes	No	No	White	Not Hispanic or Latino	Not Hispanic or Latino White	Female	16	15-19	C71.4: Occipital lobe Occipital pole 9450/3: Oligodendroglioma, NOS (C71._)	.
Yes	Yes	Yes	No	Unknown or Not Reported	Hispanic or Latino	Hispanic or Latino Unknown or Not Reported	Male	8	5-9	C71.3: Parietal lobe 9440/3: Glioblastoma, NOS (C71._) Glioblastoma multiforme (C71._) Spongioblastoma multiforme (C71._)	.
No	No	No	Yes	White	Not Hispanic or Latino	Not Hispanic or Latino White	Male	13	10-14	C71.1: Frontal lobe Frontal pole 9440/3: Glioblastoma, NOS (C71._) Glioblastoma multiforme (C71._) Spongioblastoma multiforme (C71._)	.
Yes	Yes	No	No	White	Not Hispanic or Latino	Not Hispanic or Latino White	Female	12	10-14	C71.6: Cerebellum, NOS Cerebellopontine angle Vermis of cerebellum 9440/3: Glioblastoma, NOS (C71._) Glioblastoma multiforme (C71._) Spongioblastoma multiforme (C71._)	.
No	Yes	No	No	White	Not Hispanic or Latino	Not Hispanic or Latino White	Male	17	15-19	C71.3: Parietal lobe 9440/3: Glioblastoma, NOS (C71._) Glioblastoma multiforme (C71._) Spongioblastoma multiforme (C71._)	.
No	No	No	No	White	Not Hispanic or Latino	Not Hispanic or Latino White	Female	1	0-4	C71.9: Brain, NOS Intracranial site Cranial fossa, NOS Anterior cranial fossa Middle cranial fossa Posterior cranial fossa Suprasellar 9420/3: Fibrillary astrocytoma (C71._) Fibrous astrocytoma (C71._)	.
No	Yes	No	No	White	Not Hispanic or Latino	Not Hispanic or Latino White	Female	21	20-24	C71.5: Ventricle, NOS Cerebral ventricle Choroid plexus, NOS Choroid plexus of lateral ventricle Choroid plexus of third ventricle Ependyma Lateral ventricle, NOS Third ventricle, NOS 9440/3: Glioblastoma, NOS (C71._) Glioblastoma multiforme (C71._) Spongioblastoma multiforme (C71._)	.
No	Yes	No	No	White	Not Hispanic or Latino	Not Hispanic or Latino White	Female	15	15-19	C70.1: Spinal meninges Spinal arachnoid Spinal dura mater Spinal pia mater 9440/3: Glioblastoma, NOS (C71._) Glioblastoma multiforme (C71._) Spongioblastoma multiforme (C71._)	.
No	Yes	No	No	White	Not Hispanic or Latino	Not Hispanic or Latino White	Male	14	10-14	C71.7: Brain stem Cerebral peduncle Basis pedunculi Choroid plexus of fourth ventricle Fourth ventricle, NOS Infratentorial brain, NOS Medulla oblongata Midbrain Olive Pons Pyramid 9380/3: Glioma, malignant (C71._) Glioma, NOS (except Nasal glioma, not neoplastic) (C71._)	.
No	Yes	No	No	Unknown or Not Reported	Hispanic or Latino	Hispanic or Latino Unknown or Not Reported	Female	5	5-9	C71.7: Brain stem Cerebral peduncle Basis pedunculi Choroid plexus of fourth ventricle Fourth ventricle, NOS Infratentorial brain, NOS Medulla oblongata Midbrain Olive Pons Pyramid 9380/3: Glioma, malignant (C71._) Glioma, NOS (except Nasal glioma, not neoplastic) (C71._)	.
Yes	Yes	No	No	White	Not Hispanic or Latino	Not Hispanic or Latino White	Female	17	15-19	C71.7: Brain stem Cerebral peduncle Basis pedunculi Choroid plexus of fourth ventricle Fourth ventricle, NOS Infratentorial brain, NOS Medulla oblongata Midbrain Olive Pons Pyramid 9380/3: Glioma, malignant (C71._) Glioma, NOS (except Nasal glioma, not neoplastic) (C71._)	.
Yes	No	Yes	Yes	White	Not Hispanic or Latino	Not Hispanic or Latino White	Female	5	5-9	C71.7: Brain stem Cerebral peduncle Basis pedunculi Choroid plexus of fourth ventricle Fourth ventricle, NOS Infratentorial brain, NOS Medulla oblongata Midbrain Olive Pons Pyramid 9380/3: Glioma, malignant (C71._) Glioma, NOS (except Nasal glioma, not neoplastic) (C71._)	.
No	Yes	No	No	Asian	Not Hispanic or Latino	Not Hispanic or Latino Asian	Male	16	15-19	C71.3: Parietal lobe 9440/3: Glioblastoma, NOS (C71._) Glioblastoma multiforme (C71._) Spongioblastoma multiforme (C71._)	.
No	Yes	No	No	White	Not Hispanic or Latino	Not Hispanic or Latino White	Male	23	20-24	C71.9: Brain, NOS Intracranial site Cranial fossa, NOS Anterior cranial fossa Middle cranial fossa Posterior cranial fossa Suprasellar 9440/3: Glioblastoma, NOS (C71._) Glioblastoma multiforme (C71._) Spongioblastoma multiforme (C71._)	.
Yes	Yes	Yes	Yes	White	Hispanic or Latino	Hispanic or Latino White	Female	12	10-14	C71.7: Brain stem Cerebral peduncle Basis pedunculi Choroid plexus of fourth ventricle Fourth ventricle, NOS Infratentorial brain, NOS Medulla oblongata Midbrain Olive Pons Pyramid 9380/3: Glioma, malignant (C71._) Glioma, NOS (except Nasal glioma, not neoplastic) (C71._)	.
No	Yes	No	No	Black or African American	Not Hispanic or Latino	Not Hispanic or Latino Black or African American	Female	5	5-9	C71.0: Cerebrum Basal ganglia Central white matter Cerebral cortex Cerebral hemisphere Cerebral white matter Corpus striatum Globus pallidus Hypothalamus Insula Internal capsule Island of Reil Operculum Pallium Putamen Rhinencephalon Supratentor 9383/1: Subependymal glioma (C71._) Subependymoma (C71._) Subependymal astrocytoma, NOS (C71._)	.
Yes	No	Yes	Yes	White	Not Hispanic or Latino	Not Hispanic or Latino White	Female	14	10-14	C71.7: Brain stem Cerebral peduncle Basis pedunculi Choroid plexus of fourth ventricle Fourth ventricle, NOS Infratentorial brain, NOS Medulla oblongata Midbrain Olive Pons Pyramid 9380/3: Glioma, malignant (C71._) Glioma, NOS (except Nasal glioma, not neoplastic) (C71._)	.
Yes	Yes	No	No	White	Not Hispanic or Latino	Not Hispanic or Latino White	Female	23	20-24	C71.3: Parietal lobe 9440/3: Glioblastoma, NOS (C71._) Glioblastoma multiforme (C71._) Spongioblastoma multiforme (C71._)	.
Yes	Yes	Yes	No	White	Not Hispanic or Latino	Not Hispanic or Latino White	Male	8	5-9	C71.0: Cerebrum Basal ganglia Central white matter Cerebral cortex Cerebral hemisphere Cerebral white matter Corpus striatum Globus pallidus Hypothalamus Insula Internal capsule Island of Reil Operculum Pallium Putamen Rhinencephalon Supratentor 9440/3: Glioblastoma, NOS (C71._) Glioblastoma multiforme (C71._) Spongioblastoma multiforme (C71._)	.
No	Yes	No	No	Black or African American	Not Hispanic or Latino	Not Hispanic or Latino Black or African American	Female	9	5-9	C71.0: Cerebrum Basal ganglia Central white matter Cerebral cortex Cerebral hemisphere Cerebral white matter Corpus striatum Globus pallidus Hypothalamus Insula Internal capsule Island of Reil Operculum Pallium Putamen Rhinencephalon Supratentor 9401/3: Astrocytoma, anaplastic (C71._)	.
No	Yes	No	No	White	Not Hispanic or Latino	Not Hispanic or Latino White	Male	7	5-9	C72.0: Spinal cord Cervical cord Conus medullaris Filum terminale Lumbar cord Sacral cord Thoracic cord 9401/3: Astrocytoma, anaplastic (C71._)	.
No	Yes	No	No	White	Not Hispanic or Latino	Not Hispanic or Latino White	Female	5	5-9	C71.7: Brain stem Cerebral peduncle Basis pedunculi Choroid plexus of fourth ventricle Fourth ventricle, NOS Infratentorial brain, NOS Medulla oblongata Midbrain Olive Pons Pyramid 9380/3: Glioma, malignant (C71._) Glioma, NOS (except Nasal glioma, not neoplastic) (C71._)	.
No	Yes	No	No	White	Not Hispanic or Latino	Not Hispanic or Latino White	Female	7	5-9	C71.9: Brain, NOS Intracranial site Cranial fossa, NOS Anterior cranial fossa Middle cranial fossa Posterior cranial fossa Suprasellar 9401/3: Astrocytoma, anaplastic (C71._)	.
Yes	No	No	No	Black or African American	Not Hispanic or Latino	Not Hispanic or Latino Black or African American	Male	10	10-14	C71.0: Cerebrum Basal ganglia Central white matter Cerebral cortex Cerebral hemisphere Cerebral white matter Corpus striatum Globus pallidus Hypothalamus Insula Internal capsule Island of Reil Operculum Pallium Putamen Rhinencephalon Supratentor 9440/3: Glioblastoma, NOS (C71._) Glioblastoma multiforme (C71._) Spongioblastoma multiforme (C71._)	.
Yes	Yes	Yes	No	Asian	Not Hispanic or Latino	Not Hispanic or Latino Asian	Male	9	5-9	C71.1: Frontal lobe Frontal pole 9401/3: Astrocytoma, anaplastic (C71._)	.
No	Yes	No	No	White	Not Hispanic or Latino	Not Hispanic or Latino White	Male	17	15-19	C71.8: Overlapping lesion of brain (See also note page 1) Corpus callosum Tapetum 9440/3: Glioblastoma, NOS (C71._) Glioblastoma multiforme (C71._) Spongioblastoma multiforme (C71._)	.
No	Yes	No	No	White	Not Hispanic or Latino	Not Hispanic or Latino White	Female	13	10-14	C71.1: Frontal lobe Frontal pole 9401/3: Astrocytoma, anaplastic (C71._)	.
Yes	No	Yes	Yes	White	Not Hispanic or Latino	Not Hispanic or Latino White	Female	8	5-9	C71.1: Frontal lobe Frontal pole 9440/3: Glioblastoma, NOS (C71._) Glioblastoma multiforme (C71._) Spongioblastoma multiforme (C71._)	.
No	Yes	No	No	White	Hispanic or Latino	Hispanic or Latino White	Male	21	20-24	C71.9: Brain, NOS Intracranial site Cranial fossa, NOS Anterior cranial fossa Middle cranial fossa Posterior cranial fossa Suprasellar 9440/3: Glioblastoma, NOS (C71._) Glioblastoma multiforme (C71._) Spongioblastoma multiforme (C71._)	.
No	Yes	No	No	White	Not Hispanic or Latino	Not Hispanic or Latino White	Female	21	20-24	C71.1: Frontal lobe Frontal pole 9440/3: Glioblastoma, NOS (C71._) Glioblastoma multiforme (C71._) Spongioblastoma multiforme (C71._)	.
Yes	No	No	Yes	White	Not Hispanic or Latino	Not Hispanic or Latino White	Male	5	5-9	C71.7: Brain stem Cerebral peduncle Basis pedunculi Choroid plexus of fourth ventricle Fourth ventricle, NOS Infratentorial brain, NOS Medulla oblongata Midbrain Olive Pons Pyramid 9380/3: Glioma, malignant (C71._) Glioma, NOS (except Nasal glioma, not neoplastic) (C71._)	.
No	Yes	No	No	White	Not Hispanic or Latino	Not Hispanic or Latino White	Female	16	15-19	C71.2: Temporal lobe Hippocampus Uncus 9440/3: Glioblastoma, NOS (C71._) Glioblastoma multiforme (C71._) Spongioblastoma multiforme (C71._)	.
No	No	No	No	White	Not Hispanic or Latino	Not Hispanic or Latino White	Male	4	0-4	C71.9: Brain, NOS Intracranial site Cranial fossa, NOS Anterior cranial fossa Middle cranial fossa Posterior cranial fossa Suprasellar 9440/3: Glioblastoma, NOS (C71._) Glioblastoma multiforme (C71._) Spongioblastoma multiforme (C71._)	.
Yes	Yes	Yes	No	Asian	Not Hispanic or Latino	Not Hispanic or Latino Asian	Male	7	5-9	C71.7: Brain stem Cerebral peduncle Basis pedunculi Choroid plexus of fourth ventricle Fourth ventricle, NOS Infratentorial brain, NOS Medulla oblongata Midbrain Olive Pons Pyramid 9380/3: Glioma, malignant (C71._) Glioma, NOS (except Nasal glioma, not neoplastic) (C71._)	.
Yes	Yes	No	No	Native Hawaiian or Other Pacific Islander	Not Hispanic or Latino	Not Hispanic or Latino Native Hawaiian or Other Pacific Islander	Male	16	15-19	C72.0: Spinal cord Cervical cord Conus medullaris Filum terminale Lumbar cord Sacral cord Thoracic cord 9440/3: Glioblastoma, NOS (C71._) Glioblastoma multiforme (C71._) Spongioblastoma multiforme (C71._)	.
Yes	Yes	Yes	No	White	Hispanic or Latino	Hispanic or Latino White	Female	14	10-14	C71.4: Occipital lobe Occipital pole 9380/3: Glioma, malignant (C71._) Glioma, NOS (except Nasal glioma, not neoplastic) (C71._)	.
No	Yes	No	No	White	Not Hispanic or Latino	Not Hispanic or Latino White	Female	18	15-19	C71.3: Parietal lobe 9440/3: Glioblastoma, NOS (C71._) Glioblastoma multiforme (C71._) Spongioblastoma multiforme (C71._)	.
No	Yes	No	No	White	Not Hispanic or Latino	Not Hispanic or Latino White	Male	4	0-4	C71.9: Brain, NOS Intracranial site Cranial fossa, NOS Anterior cranial fossa Middle cranial fossa Posterior cranial fossa Suprasellar 9440/3: Glioblastoma, NOS (C71._) Glioblastoma multiforme (C71._) Spongioblastoma multiforme (C71._)	.
Yes	Yes	Yes	No	Black or African American	Not Hispanic or Latino	Not Hispanic or Latino Black or African American	Male	18	15-19	C71.1: Frontal lobe Frontal pole 9440/3: Glioblastoma, NOS (C71._) Glioblastoma multiforme (C71._) Spongioblastoma multiforme (C71._)	.
No	Yes	Yes	No	Unknown or Not Reported	Not Hispanic or Latino	Not Hispanic or Latino Unknown or Not Reported	Male	17	15-19	C72.0: Spinal cord Cervical cord Conus medullaris Filum terminale Lumbar cord Sacral cord Thoracic cord 9440/3: Glioblastoma, NOS (C71._) Glioblastoma multiforme (C71._) Spongioblastoma multiforme (C71._)	.
No	No	No	No	White	Not Hispanic or Latino	Not Hispanic or Latino White	Female	5	5-9	C71.7: Brain stem Cerebral peduncle Basis pedunculi Choroid plexus of fourth ventricle Fourth ventricle, NOS Infratentorial brain, NOS Medulla oblongata Midbrain Olive Pons Pyramid 9380/3: Glioma, malignant (C71._) Glioma, NOS (except Nasal glioma, not neoplastic) (C71._)	.
Yes	Yes	Yes	Yes	Black or African American	Not Hispanic or Latino	Not Hispanic or Latino Black or African American	Female	16	15-19	C72.0: Spinal cord Cervical cord Conus medullaris Filum terminale Lumbar cord Sacral cord Thoracic cord 9380/3: Glioma, malignant (C71._) Glioma, NOS (except Nasal glioma, not neoplastic) (C71._)	.
No	No	No	No	White	Not Hispanic or Latino	Not Hispanic or Latino White	Male	12	10-14	C71.9: Brain, NOS Intracranial site Cranial fossa, NOS Anterior cranial fossa Middle cranial fossa Posterior cranial fossa Suprasellar 9440/3: Glioblastoma, NOS (C71._) Glioblastoma multiforme (C71._) Spongioblastoma multiforme (C71._)	.
Yes	Yes	No	No	White	Not Hispanic or Latino	Not Hispanic or Latino White	Female	12	10-14	C71.1: Frontal lobe Frontal pole 9401/3: Astrocytoma, anaplastic (C71._)	.
No	Yes	No	No	White	Not Hispanic or Latino	Not Hispanic or Latino White	Male	8	5-9	C71.9: Brain, NOS Intracranial site Cranial fossa, NOS Anterior cranial fossa Middle cranial fossa Posterior cranial fossa Suprasellar 9440/3: Glioblastoma, NOS (C71._) Glioblastoma multiforme (C71._) Spongioblastoma multiforme (C71._)	.
No	Yes	No	No	White	Not Hispanic or Latino	Not Hispanic or Latino White	Male	9	5-9	C71.9: Brain, NOS Intracranial site Cranial fossa, NOS Anterior cranial fossa Middle cranial fossa Posterior cranial fossa Suprasellar 9440/3: Glioblastoma, NOS (C71._) Glioblastoma multiforme (C71._) Spongioblastoma multiforme (C71._)	.
No	Yes	No	No	White	Not Hispanic or Latino	Not Hispanic or Latino White	Female	8	5-9	C71.7: Brain stem Cerebral peduncle Basis pedunculi Choroid plexus of fourth ventricle Fourth ventricle, NOS Infratentorial brain, NOS Medulla oblongata Midbrain Olive Pons Pyramid 9380/3: Glioma, malignant (C71._) Glioma, NOS (except Nasal glioma, not neoplastic) (C71._)	.
Yes	Yes	Yes	No	White	Hispanic or Latino	Hispanic or Latino White	Female	20	20-24	C71.1: Frontal lobe Frontal pole 9440/3: Glioblastoma, NOS (C71._) Glioblastoma multiforme (C71._) Spongioblastoma multiforme (C71._)	.
Yes	No	Yes	Yes	White	Not Hispanic or Latino	Not Hispanic or Latino White	Male	12	10-14	C71.9: Brain, NOS Intracranial site Cranial fossa, NOS Anterior cranial fossa Middle cranial fossa Posterior cranial fossa Suprasellar 9440/3: Glioblastoma, NOS (C71._) Glioblastoma multiforme (C71._) Spongioblastoma multiforme (C71._)	.
No	No	No	No	White	Not Hispanic or Latino	Not Hispanic or Latino White	Female	11	10-14	C71.1: Frontal lobe Frontal pole 9401/3: Astrocytoma, anaplastic (C71._)	.
No	Yes	No	No	White	Not Hispanic or Latino	Not Hispanic or Latino White	Male	6	5-9	C71.9: Brain, NOS Intracranial site Cranial fossa, NOS Anterior cranial fossa Middle cranial fossa Posterior cranial fossa Suprasellar 9400/3: Astrocytoma, NOS (C71._) Astroglioma (C71._) Astrocytic glioma (C71._) Cystic astrocytoma (C71._)	.
No	Yes	No	No	White	Not Hispanic or Latino	Not Hispanic or Latino White	Male	16	15-19	C71.1: Frontal lobe Frontal pole 9442/3: Gliosarcoma (C71._) Glioblastoma with sarcomatous component (C71._)	.
No	Yes	No	No	Black or African American	Not Hispanic or Latino	Not Hispanic or Latino Black or African American	Male	15	15-19	C71.7: Brain stem Cerebral peduncle Basis pedunculi Choroid plexus of fourth ventricle Fourth ventricle, NOS Infratentorial brain, NOS Medulla oblongata Midbrain Olive Pons Pyramid 9401/3: Astrocytoma, anaplastic (C71._)	.
No	Yes	No	No	Black or African American	Not Hispanic or Latino	Not Hispanic or Latino Black or African American	Female	16	15-19	C71.9: Brain, NOS Intracranial site Cranial fossa, NOS Anterior cranial fossa Middle cranial fossa Posterior cranial fossa Suprasellar 9380/3: Glioma, malignant (C71._) Glioma, NOS (except Nasal glioma, not neoplastic) (C71._)	.
Yes	No	Yes	Yes	White	Not Hispanic or Latino	Not Hispanic or Latino White	Male	6	5-9	C71.3: Parietal lobe 9401/3: Astrocytoma, anaplastic (C71._)	.
No	Yes	No	No	White	Hispanic or Latino	Hispanic or Latino White	Female	9	5-9	C71.0: Cerebrum Basal ganglia Central white matter Cerebral cortex Cerebral hemisphere Cerebral white matter Corpus striatum Globus pallidus Hypothalamus Insula Internal capsule Island of Reil Operculum Pallium Putamen Rhinencephalon Supratentor 9401/3: Astrocytoma, anaplastic (C71._)	.
Yes	Yes	Yes	Yes	White	Not Hispanic or Latino	Not Hispanic or Latino White	Male	19	15-19	C71.4: Occipital lobe Occipital pole 9440/3: Glioblastoma, NOS (C71._) Glioblastoma multiforme (C71._) Spongioblastoma multiforme (C71._)	.
Yes	No	Yes	Yes	White	Not Hispanic or Latino	Not Hispanic or Latino White	Female	18	15-19	C71.9: Brain, NOS Intracranial site Cranial fossa, NOS Anterior cranial fossa Middle cranial fossa Posterior cranial fossa Suprasellar 8000/3: Neoplasm, malignant Tumor, malignant, NOS Malignancy Cancer Unclassified tumor, malignant Blastoma, NOS	.
Yes	Yes	No	No	White	Not Hispanic or Latino	Not Hispanic or Latino White	Female	18	15-19	C71.2: Temporal lobe Hippocampus Uncus 9440/3: Glioblastoma, NOS (C71._) Glioblastoma multiforme (C71._) Spongioblastoma multiforme (C71._)	.
No	Yes	No	No	White	Not Hispanic or Latino	Not Hispanic or Latino White	Female	20	20-24	C71.0: Cerebrum Basal ganglia Central white matter Cerebral cortex Cerebral hemisphere Cerebral white matter Corpus striatum Globus pallidus Hypothalamus Insula Internal capsule Island of Reil Operculum Pallium Putamen Rhinencephalon Supratentor 9401/3: Astrocytoma, anaplastic (C71._)	.
Yes	Yes	Yes	Yes	Black or African American	Not Hispanic or Latino	Not Hispanic or Latino Black or African American	Male	10	10-14	C71.9: Brain, NOS Intracranial site Cranial fossa, NOS Anterior cranial fossa Middle cranial fossa Posterior cranial fossa Suprasellar 9440/3: Glioblastoma, NOS (C71._) Glioblastoma multiforme (C71._) Spongioblastoma multiforme (C71._)	.
No	Yes	No	No	White	Hispanic or Latino	Hispanic or Latino White	Female	17	15-19	C71.9: Brain, NOS Intracranial site Cranial fossa, NOS Anterior cranial fossa Middle cranial fossa Posterior cranial fossa Suprasellar 9440/3: Glioblastoma, NOS (C71._) Glioblastoma multiforme (C71._) Spongioblastoma multiforme (C71._)	.
No	Yes	No	No	Black or African American	Not Hispanic or Latino	Not Hispanic or Latino Black or African American	Female	7	5-9	C71.2: Temporal lobe Hippocampus Uncus 9401/3: Astrocytoma, anaplastic (C71._)	.
No	Yes	No	No	White	Hispanic or Latino	Hispanic or Latino White	Male	8	5-9	C71.1: Frontal lobe Frontal pole 9440/3: Glioblastoma, NOS (C71._) Glioblastoma multiforme (C71._) Spongioblastoma multiforme (C71._)	.
Yes	No	Yes	Yes	White	Not Hispanic or Latino	Not Hispanic or Latino White	Male	8	5-9	C71.0: Cerebrum Basal ganglia Central white matter Cerebral cortex Cerebral hemisphere Cerebral white matter Corpus striatum Globus pallidus Hypothalamus Insula Internal capsule Island of Reil Operculum Pallium Putamen Rhinencephalon Supratentor 9401/3: Astrocytoma, anaplastic (C71._)	.
Yes	Yes	No	No	Black or African American	Not Hispanic or Latino	Not Hispanic or Latino Black or African American	Male	11	10-14	C71.7: Brain stem Cerebral peduncle Basis pedunculi Choroid plexus of fourth ventricle Fourth ventricle, NOS Infratentorial brain, NOS Medulla oblongata Midbrain Olive Pons Pyramid 9380/3: Glioma, malignant (C71._) Glioma, NOS (except Nasal glioma, not neoplastic) (C71._)	.
No	No	No	No	White	Not Hispanic or Latino	Not Hispanic or Latino White	Female	19	15-19	C71.1: Frontal lobe Frontal pole 9401/3: Astrocytoma, anaplastic (C71._)	.
Yes	Yes	Yes	No	White	Not Hispanic or Latino	Not Hispanic or Latino White	Male	13	10-14	C71.9: Brain, NOS Intracranial site Cranial fossa, NOS Anterior cranial fossa Middle cranial fossa Posterior cranial fossa Suprasellar 9441/3: Giant cell glioblastoma (C71._)	.
No	Yes	Yes	No	White	Not Hispanic or Latino	Not Hispanic or Latino White	Female	16	15-19	C71.0: Cerebrum Basal ganglia Central white matter Cerebral cortex Cerebral hemisphere Cerebral white matter Corpus striatum Globus pallidus Hypothalamus Insula Internal capsule Island of Reil Operculum Pallium Putamen Rhinencephalon Supratentor 9440/3: Glioblastoma, NOS (C71._) Glioblastoma multiforme (C71._) Spongioblastoma multiforme (C71._)	.
Unknown	Unknown	Unknown	Unknown	White	Not Hispanic or Latino	Not Hispanic or Latino White	Male	17	15-19	C71.9: Brain, NOS Intracranial site Cranial fossa, NOS Anterior cranial fossa Middle cranial fossa Posterior cranial fossa Suprasellar 9380/3: Glioma, malignant (C71._) Glioma, NOS (except Nasal glioma, not neoplastic) (C71._)	.
Yes	No	Yes	No	Black or African American	Not Hispanic or Latino	Not Hispanic or Latino Black or African American	Male	11	10-14	C71.7: Brain stem Cerebral peduncle Basis pedunculi Choroid plexus of fourth ventricle Fourth ventricle, NOS Infratentorial brain, NOS Medulla oblongata Midbrain Olive Pons Pyramid 9380/3: Glioma, malignant (C71._) Glioma, NOS (except Nasal glioma, not neoplastic) (C71._)	.
Yes	Yes	Yes	Yes	White	Hispanic or Latino	Hispanic or Latino White	Male	4	0-4	C71.7: Brain stem Cerebral peduncle Basis pedunculi Choroid plexus of fourth ventricle Fourth ventricle, NOS Infratentorial brain, NOS Medulla oblongata Midbrain Olive Pons Pyramid 9440/3: Glioblastoma, NOS (C71._) Glioblastoma multiforme (C71._) Spongioblastoma multiforme (C71._)	.
No	Yes	No	No	White	Not Hispanic or Latino	Not Hispanic or Latino White	Male	10	10-14	C71.9: Brain, NOS Intracranial site Cranial fossa, NOS Anterior cranial fossa Middle cranial fossa Posterior cranial fossa Suprasellar 9401/3: Astrocytoma, anaplastic (C71._)	.
No	Yes	No	No	Black or African American	Not Hispanic or Latino	Not Hispanic or Latino Black or African American	Male	10	10-14	C71.7: Brain stem Cerebral peduncle Basis pedunculi Choroid plexus of fourth ventricle Fourth ventricle, NOS Infratentorial brain, NOS Medulla oblongata Midbrain Olive Pons Pyramid 9380/3: Glioma, malignant (C71._) Glioma, NOS (except Nasal glioma, not neoplastic) (C71._)	.
No	Yes	No	No	Black or African American	Not Hispanic or Latino	Not Hispanic or Latino Black or African American	Male	8	5-9	C71.7: Brain stem Cerebral peduncle Basis pedunculi Choroid plexus of fourth ventricle Fourth ventricle, NOS Infratentorial brain, NOS Medulla oblongata Midbrain Olive Pons Pyramid 9380/3: Glioma, malignant (C71._) Glioma, NOS (except Nasal glioma, not neoplastic) (C71._)	.
No	No	No	Yes	White	Not Hispanic or Latino	Not Hispanic or Latino White	Male	14	10-14	C71.3: Parietal lobe 9440/3: Glioblastoma, NOS (C71._) Glioblastoma multiforme (C71._) Spongioblastoma multiforme (C71._)	.
Yes	Yes	Yes	No	Black or African American	Not Hispanic or Latino	Not Hispanic or Latino Black or African American	Female	14	10-14	C71.3: Parietal lobe 9440/3: Glioblastoma, NOS (C71._) Glioblastoma multiforme (C71._) Spongioblastoma multiforme (C71._)	.
No	Yes	Yes	No	White	Not Hispanic or Latino	Not Hispanic or Latino White	Male	13	10-14	C71.7: Brain stem Cerebral peduncle Basis pedunculi Choroid plexus of fourth ventricle Fourth ventricle, NOS Infratentorial brain, NOS Medulla oblongata Midbrain Olive Pons Pyramid 9380/3: Glioma, malignant (C71._) Glioma, NOS (except Nasal glioma, not neoplastic) (C71._)	.
No	Yes	No	No	White	Not Hispanic or Latino	Not Hispanic or Latino White	Female	12	10-14	C71.7: Brain stem Cerebral peduncle Basis pedunculi Choroid plexus of fourth ventricle Fourth ventricle, NOS Infratentorial brain, NOS Medulla oblongata Midbrain Olive Pons Pyramid 9401/3: Astrocytoma, anaplastic (C71._)	.
No	Yes	No	No	Asian	Not Hispanic or Latino	Not Hispanic or Latino Asian	Female	17	15-19	C71.3: Parietal lobe 9380/3: Glioma, malignant (C71._) Glioma, NOS (except Nasal glioma, not neoplastic) (C71._)	.
No	Yes	Yes	No	White	Hispanic or Latino	Hispanic or Latino White	Female	5	5-9	C71.7: Brain stem Cerebral peduncle Basis pedunculi Choroid plexus of fourth ventricle Fourth ventricle, NOS Infratentorial brain, NOS Medulla oblongata Midbrain Olive Pons Pyramid 9380/3: Glioma, malignant (C71._) Glioma, NOS (except Nasal glioma, not neoplastic) (C71._)	.
No	Yes	No	No	Black or African American	Not Hispanic or Latino	Not Hispanic or Latino Black or African American	Male	9	5-9	C71.7: Brain stem Cerebral peduncle Basis pedunculi Choroid plexus of fourth ventricle Fourth ventricle, NOS Infratentorial brain, NOS Medulla oblongata Midbrain Olive Pons Pyramid 9380/3: Glioma, malignant (C71._) Glioma, NOS (except Nasal glioma, not neoplastic) (C71._)	.
Unknown	Unknown	Unknown	Unknown	White	Hispanic or Latino	Hispanic or Latino White	Female	9	5-9	C71.1: Frontal lobe Frontal pole 9401/3: Astrocytoma, anaplastic (C71._)	.
No	Yes	No	No	Black or African American	Not Hispanic or Latino	Not Hispanic or Latino Black or African American	Female	5	5-9	C71.7: Brain stem Cerebral peduncle Basis pedunculi Choroid plexus of fourth ventricle Fourth ventricle, NOS Infratentorial brain, NOS Medulla oblongata Midbrain Olive Pons Pyramid 9380/3: Glioma, malignant (C71._) Glioma, NOS (except Nasal glioma, not neoplastic) (C71._)	.
No	No	No	No	White	Not Hispanic or Latino	Not Hispanic or Latino White	Male	10	10-14	C71.7: Brain stem Cerebral peduncle Basis pedunculi Choroid plexus of fourth ventricle Fourth ventricle, NOS Infratentorial brain, NOS Medulla oblongata Midbrain Olive Pons Pyramid 9380/3: Glioma, malignant (C71._) Glioma, NOS (except Nasal glioma, not neoplastic) (C71._)	.
Yes	Yes	Yes	Yes	Unknown or Not Reported	Hispanic or Latino	Hispanic or Latino Unknown or Not Reported	Male	6	5-9	C71.9: Brain, NOS Intracranial site Cranial fossa, NOS Anterior cranial fossa Middle cranial fossa Posterior cranial fossa Suprasellar 9382/3: Mixed glioma (C71._) Mixed oligoastrocytoma (C71._)	.
No	Yes	No	No	Black or African American	Not Hispanic or Latino	Not Hispanic or Latino Black or African American	Female	5	5-9	C71.7: Brain stem Cerebral peduncle Basis pedunculi Choroid plexus of fourth ventricle Fourth ventricle, NOS Infratentorial brain, NOS Medulla oblongata Midbrain Olive Pons Pyramid 9380/3: Glioma, malignant (C71._) Glioma, NOS (except Nasal glioma, not neoplastic) (C71._)	.
No	No	No	No	White	Not Hispanic or Latino	Not Hispanic or Latino White	Female	10	10-14	C71.9: Brain, NOS Intracranial site Cranial fossa, NOS Anterior cranial fossa Middle cranial fossa Posterior cranial fossa Suprasellar 9440/3: Glioblastoma, NOS (C71._) Glioblastoma multiforme (C71._) Spongioblastoma multiforme (C71._)	.
No	Yes	No	No	White	Not Hispanic or Latino	Not Hispanic or Latino White	Male	5	5-9	C71.9: Brain, NOS Intracranial site Cranial fossa, NOS Anterior cranial fossa Middle cranial fossa Posterior cranial fossa Suprasellar 9380/3: Glioma, malignant (C71._) Glioma, NOS (except Nasal glioma, not neoplastic) (C71._)	.
Yes	Yes	No	No	Black or African American	Not Hispanic or Latino	Not Hispanic or Latino Black or African American	Female	10	10-14	C71.7: Brain stem Cerebral peduncle Basis pedunculi Choroid plexus of fourth ventricle Fourth ventricle, NOS Infratentorial brain, NOS Medulla oblongata Midbrain Olive Pons Pyramid 8000/3: Neoplasm, malignant Tumor, malignant, NOS Malignancy Cancer Unclassified tumor, malignant Blastoma, NOS	.
No	Yes	No	No	White	Not Hispanic or Latino	Not Hispanic or Latino White	Female	8	5-9	C71.0: Cerebrum Basal ganglia Central white matter Cerebral cortex Cerebral hemisphere Cerebral white matter Corpus striatum Globus pallidus Hypothalamus Insula Internal capsule Island of Reil Operculum Pallium Putamen Rhinencephalon Supratentor 9440/3: Glioblastoma, NOS (C71._) Glioblastoma multiforme (C71._) Spongioblastoma multiforme (C71._)	.
Yes	Yes	No	No	White	Hispanic or Latino	Hispanic or Latino White	Female	8	5-9	C71.7: Brain stem Cerebral peduncle Basis pedunculi Choroid plexus of fourth ventricle Fourth ventricle, NOS Infratentorial brain, NOS Medulla oblongata Midbrain Olive Pons Pyramid 9380/3: Glioma, malignant (C71._) Glioma, NOS (except Nasal glioma, not neoplastic) (C71._)	.
Yes	No	Yes	No	White	Not Hispanic or Latino	Not Hispanic or Latino White	Female	23	20-24	C71.7: Brain stem Cerebral peduncle Basis pedunculi Choroid plexus of fourth ventricle Fourth ventricle, NOS Infratentorial brain, NOS Medulla oblongata Midbrain Olive Pons Pyramid 9380/3: Glioma, malignant (C71._) Glioma, NOS (except Nasal glioma, not neoplastic) (C71._)	.
Yes	Yes	No	No	White	Not Hispanic or Latino	Not Hispanic or Latino White	Male	19	15-19	C71.9: Brain, NOS Intracranial site Cranial fossa, NOS Anterior cranial fossa Middle cranial fossa Posterior cranial fossa Suprasellar 9400/3: Astrocytoma, NOS (C71._) Astroglioma (C71._) Astrocytic glioma (C71._) Cystic astrocytoma (C71._)	.
Yes	Yes	No	No	White	Hispanic or Latino	Hispanic or Latino White	Female	11	10-14	C71.1: Frontal lobe Frontal pole 9440/3: Glioblastoma, NOS (C71._) Glioblastoma multiforme (C71._) Spongioblastoma multiforme (C71._)	.
No	Yes	No	No	Black or African American	Unknown or Not Reported	Unknown or Not Reported Black or African American	Male	5	5-9	C71.7: Brain stem Cerebral peduncle Basis pedunculi Choroid plexus of fourth ventricle Fourth ventricle, NOS Infratentorial brain, NOS Medulla oblongata Midbrain Olive Pons Pyramid 9380/3: Glioma, malignant (C71._) Glioma, NOS (except Nasal glioma, not neoplastic) (C71._)	.
No	Yes	No	No	Black or African American	Not Hispanic or Latino	Not Hispanic or Latino Black or African American	Female	8	5-9	C71.7: Brain stem Cerebral peduncle Basis pedunculi Choroid plexus of fourth ventricle Fourth ventricle, NOS Infratentorial brain, NOS Medulla oblongata Midbrain Olive Pons Pyramid 9380/3: Glioma, malignant (C71._) Glioma, NOS (except Nasal glioma, not neoplastic) (C71._)	.
No	Yes	No	No	Asian	Not Hispanic or Latino	Not Hispanic or Latino Asian	Male	15	15-19	C71.7: Brain stem Cerebral peduncle Basis pedunculi Choroid plexus of fourth ventricle Fourth ventricle, NOS Infratentorial brain, NOS Medulla oblongata Midbrain Olive Pons Pyramid 9380/3: Glioma, malignant (C71._) Glioma, NOS (except Nasal glioma, not neoplastic) (C71._)	.
No	Yes	Yes	No	Black or African American	Not Hispanic or Latino	Not Hispanic or Latino Black or African American	Female	7	5-9	C71.7: Brain stem Cerebral peduncle Basis pedunculi Choroid plexus of fourth ventricle Fourth ventricle, NOS Infratentorial brain, NOS Medulla oblongata Midbrain Olive Pons Pyramid 9380/3: Glioma, malignant (C71._) Glioma, NOS (except Nasal glioma, not neoplastic) (C71._)	.
Yes	No	Yes	No	Black or African American	Not Hispanic or Latino	Not Hispanic or Latino Black or African American	Male	7	5-9	C71.6: Cerebellum, NOS Cerebellopontine angle Vermis of cerebellum 9380/3: Glioma, malignant (C71._) Glioma, NOS (except Nasal glioma, not neoplastic) (C71._)	.
Yes	Yes	Yes	No	Unknown or Not Reported	Hispanic or Latino	Hispanic or Latino Unknown or Not Reported	Male	10	10-14	C71.7: Brain stem Cerebral peduncle Basis pedunculi Choroid plexus of fourth ventricle Fourth ventricle, NOS Infratentorial brain, NOS Medulla oblongata Midbrain Olive Pons Pyramid 9380/3: Glioma, malignant (C71._) Glioma, NOS (except Nasal glioma, not neoplastic) (C71._)	.
Yes	Yes	Yes	No	Black or African American	Not Hispanic or Latino	Not Hispanic or Latino Black or African American	Female	15	15-19	C71.7: Brain stem Cerebral peduncle Basis pedunculi Choroid plexus of fourth ventricle Fourth ventricle, NOS Infratentorial brain, NOS Medulla oblongata Midbrain Olive Pons Pyramid 9380/3: Glioma, malignant (C71._) Glioma, NOS (except Nasal glioma, not neoplastic) (C71._)	.
No	Yes	No	No	White	Not Hispanic or Latino	Not Hispanic or Latino White	Female	5	5-9	C71.7: Brain stem Cerebral peduncle Basis pedunculi Choroid plexus of fourth ventricle Fourth ventricle, NOS Infratentorial brain, NOS Medulla oblongata Midbrain Olive Pons Pyramid 9380/3: Glioma, malignant (C71._) Glioma, NOS (except Nasal glioma, not neoplastic) (C71._)	.
No	Yes	No	No	White	Not Hispanic or Latino	Not Hispanic or Latino White	Male	6	5-9	C71.7: Brain stem Cerebral peduncle Basis pedunculi Choroid plexus of fourth ventricle Fourth ventricle, NOS Infratentorial brain, NOS Medulla oblongata Midbrain Olive Pons Pyramid 9380/3: Glioma, malignant (C71._) Glioma, NOS (except Nasal glioma, not neoplastic) (C71._)	.
No	Yes	No	No	White	Not Hispanic or Latino	Not Hispanic or Latino White	Female	13	10-14	C71.7: Brain stem Cerebral peduncle Basis pedunculi Choroid plexus of fourth ventricle Fourth ventricle, NOS Infratentorial brain, NOS Medulla oblongata Midbrain Olive Pons Pyramid 9380/3: Glioma, malignant (C71._) Glioma, NOS (except Nasal glioma, not neoplastic) (C71._)	.
Yes	Yes	Yes	No	White	Hispanic or Latino	Hispanic or Latino White	Male	9	5-9	C71.7: Brain stem Cerebral peduncle Basis pedunculi Choroid plexus of fourth ventricle Fourth ventricle, NOS Infratentorial brain, NOS Medulla oblongata Midbrain Olive Pons Pyramid 9380/3: Glioma, malignant (C71._) Glioma, NOS (except Nasal glioma, not neoplastic) (C71._)	.
No	Yes	No	No	White	Hispanic or Latino	Hispanic or Latino White	Female	5	5-9	C71.7: Brain stem Cerebral peduncle Basis pedunculi Choroid plexus of fourth ventricle Fourth ventricle, NOS Infratentorial brain, NOS Medulla oblongata Midbrain Olive Pons Pyramid 8000/3: Neoplasm, malignant Tumor, malignant, NOS Malignancy Cancer Unclassified tumor, malignant Blastoma, NOS	.
No	Yes	No	No	Unknown or Not Reported	Not Hispanic or Latino	Not Hispanic or Latino Unknown or Not Reported	Female	7	5-9	C71.7: Brain stem Cerebral peduncle Basis pedunculi Choroid plexus of fourth ventricle Fourth ventricle, NOS Infratentorial brain, NOS Medulla oblongata Midbrain Olive Pons Pyramid 9380/3: Glioma, malignant (C71._) Glioma, NOS (except Nasal glioma, not neoplastic) (C71._)	.
Yes	Yes	Yes	No	White	Hispanic or Latino	Hispanic or Latino White	Male	6	5-9	C71.9: Brain, NOS Intracranial site Cranial fossa, NOS Anterior cranial fossa Middle cranial fossa Posterior cranial fossa Suprasellar 9380/3: Glioma, malignant (C71._) Glioma, NOS (except Nasal glioma, not neoplastic) (C71._)	.
No	Yes	No	No	White	Hispanic or Latino	Hispanic or Latino White	Male	9	5-9	C71.9: Brain, NOS Intracranial site Cranial fossa, NOS Anterior cranial fossa Middle cranial fossa Posterior cranial fossa Suprasellar 9380/3: Glioma, malignant (C71._) Glioma, NOS (except Nasal glioma, not neoplastic) (C71._)	.
No	Yes	No	No	Black or African American	Not Hispanic or Latino	Not Hispanic or Latino Black or African American	Female	5	5-9	C71.7: Brain stem Cerebral peduncle Basis pedunculi Choroid plexus of fourth ventricle Fourth ventricle, NOS Infratentorial brain, NOS Medulla oblongata Midbrain Olive Pons Pyramid 9400/3: Astrocytoma, NOS (C71._) Astroglioma (C71._) Astrocytic glioma (C71._) Cystic astrocytoma (C71._)	.
Yes	Yes	Yes	No	White	Hispanic or Latino	Hispanic or Latino White	Female	3	0-4	C71.7: Brain stem Cerebral peduncle Basis pedunculi Choroid plexus of fourth ventricle Fourth ventricle, NOS Infratentorial brain, NOS Medulla oblongata Midbrain Olive Pons Pyramid 9380/3: Glioma, malignant (C71._) Glioma, NOS (except Nasal glioma, not neoplastic) (C71._)	.
No	Yes	Yes	No	White	Not Hispanic or Latino	Not Hispanic or Latino White	Female	7	5-9	C71.7: Brain stem Cerebral peduncle Basis pedunculi Choroid plexus of fourth ventricle Fourth ventricle, NOS Infratentorial brain, NOS Medulla oblongata Midbrain Olive Pons Pyramid 9380/3: Glioma, malignant (C71._) Glioma, NOS (except Nasal glioma, not neoplastic) (C71._)	.
No	Yes	No	No	White	Not Hispanic or Latino	Not Hispanic or Latino White	Male	9	5-9	C71.7: Brain stem Cerebral peduncle Basis pedunculi Choroid plexus of fourth ventricle Fourth ventricle, NOS Infratentorial brain, NOS Medulla oblongata Midbrain Olive Pons Pyramid 8001/1: Tumor cells, uncertain whether benign or malignant Tumor cells, NOS	.
Yes	Yes	Yes	Yes	White	Not Hispanic or Latino	Not Hispanic or Latino White	Female	11	10-14	C71.9: Brain, NOS Intracranial site Cranial fossa, NOS Anterior cranial fossa Middle cranial fossa Posterior cranial fossa Suprasellar 9380/3: Glioma, malignant (C71._) Glioma, NOS (except Nasal glioma, not neoplastic) (C71._)	.
Yes	Yes	Yes	No	Black or African American	Not Hispanic or Latino	Not Hispanic or Latino Black or African American	Female	13	10-14	C71.7: Brain stem Cerebral peduncle Basis pedunculi Choroid plexus of fourth ventricle Fourth ventricle, NOS Infratentorial brain, NOS Medulla oblongata Midbrain Olive Pons Pyramid 9380/3: Glioma, malignant (C71._) Glioma, NOS (except Nasal glioma, not neoplastic) (C71._)	.
No	Yes	No	No	White	Not Hispanic or Latino	Not Hispanic or Latino White	Male	3	0-4	C71.7: Brain stem Cerebral peduncle Basis pedunculi Choroid plexus of fourth ventricle Fourth ventricle, NOS Infratentorial brain, NOS Medulla oblongata Midbrain Olive Pons Pyramid 9380/3: Glioma, malignant (C71._) Glioma, NOS (except Nasal glioma, not neoplastic) (C71._)	.
Yes	No	No	Yes	Black or African American	Not Hispanic or Latino	Not Hispanic or Latino Black or African American	Male	3	0-4	C71.7: Brain stem Cerebral peduncle Basis pedunculi Choroid plexus of fourth ventricle Fourth ventricle, NOS Infratentorial brain, NOS Medulla oblongata Midbrain Olive Pons Pyramid 9380/3: Glioma, malignant (C71._) Glioma, NOS (except Nasal glioma, not neoplastic) (C71._)	.
No	No	Yes	No	Unknown or Not Reported	Not Hispanic or Latino	Not Hispanic or Latino Unknown or Not Reported	Female	14	10-14	C71.7: Brain stem Cerebral peduncle Basis pedunculi Choroid plexus of fourth ventricle Fourth ventricle, NOS Infratentorial brain, NOS Medulla oblongata Midbrain Olive Pons Pyramid 9380/3: Glioma, malignant (C71._) Glioma, NOS (except Nasal glioma, not neoplastic) (C71._)	.
Yes	No	No	Yes	White	Not Hispanic or Latino	Not Hispanic or Latino White	Male	8	5-9	C71.7: Brain stem Cerebral peduncle Basis pedunculi Choroid plexus of fourth ventricle Fourth ventricle, NOS Infratentorial brain, NOS Medulla oblongata Midbrain Olive Pons Pyramid 9380/3: Glioma, malignant (C71._) Glioma, NOS (except Nasal glioma, not neoplastic) (C71._)	.
No	No	No	No	White	Not Hispanic or Latino	Not Hispanic or Latino White	Male	11	10-14	C71.7: Brain stem Cerebral peduncle Basis pedunculi Choroid plexus of fourth ventricle Fourth ventricle, NOS Infratentorial brain, NOS Medulla oblongata Midbrain Olive Pons Pyramid 9380/3: Glioma, malignant (C71._) Glioma, NOS (except Nasal glioma, not neoplastic) (C71._)	.
No	Yes	No	No	White	Not Hispanic or Latino	Not Hispanic or Latino White	Male	13	10-14	C71.7: Brain stem Cerebral peduncle Basis pedunculi Choroid plexus of fourth ventricle Fourth ventricle, NOS Infratentorial brain, NOS Medulla oblongata Midbrain Olive Pons Pyramid 9380/3: Glioma, malignant (C71._) Glioma, NOS (except Nasal glioma, not neoplastic) (C71._)	.
Yes	Yes	Yes	Yes	White	Hispanic or Latino	Hispanic or Latino White	Female	11	10-14	C71.7: Brain stem Cerebral peduncle Basis pedunculi Choroid plexus of fourth ventricle Fourth ventricle, NOS Infratentorial brain, NOS Medulla oblongata Midbrain Olive Pons Pyramid 9380/3: Glioma, malignant (C71._) Glioma, NOS (except Nasal glioma, not neoplastic) (C71._)	.
Yes	No	Yes	Yes	Black or African American	Not Hispanic or Latino	Not Hispanic or Latino Black or African American	Female	5	5-9	C71.7: Brain stem Cerebral peduncle Basis pedunculi Choroid plexus of fourth ventricle Fourth ventricle, NOS Infratentorial brain, NOS Medulla oblongata Midbrain Olive Pons Pyramid 9380/3: Glioma, malignant (C71._) Glioma, NOS (except Nasal glioma, not neoplastic) (C71._)	.
Yes	Yes	Yes	No	Black or African American	Not Hispanic or Latino	Not Hispanic or Latino Black or African American	Female	3	0-4	C71.7: Brain stem Cerebral peduncle Basis pedunculi Choroid plexus of fourth ventricle Fourth ventricle, NOS Infratentorial brain, NOS Medulla oblongata Midbrain Olive Pons Pyramid 9380/3: Glioma, malignant (C71._) Glioma, NOS (except Nasal glioma, not neoplastic) (C71._)	.
No	Yes	No	No	White	Not Hispanic or Latino	Not Hispanic or Latino White	Female	4	0-4	C71.7: Brain stem Cerebral peduncle Basis pedunculi Choroid plexus of fourth ventricle Fourth ventricle, NOS Infratentorial brain, NOS Medulla oblongata Midbrain Olive Pons Pyramid 9380/3: Glioma, malignant (C71._) Glioma, NOS (except Nasal glioma, not neoplastic) (C71._)	.
No	Yes	No	No	White	Not Hispanic or Latino	Not Hispanic or Latino White	Male	8	5-9	C71.7: Brain stem Cerebral peduncle Basis pedunculi Choroid plexus of fourth ventricle Fourth ventricle, NOS Infratentorial brain, NOS Medulla oblongata Midbrain Olive Pons Pyramid 9380/3: Glioma, malignant (C71._) Glioma, NOS (except Nasal glioma, not neoplastic) (C71._)	.
Yes	Yes	Yes	Yes	Black or African American	Not Hispanic or Latino	Not Hispanic or Latino Black or African American	Female	14	10-14	C71.9: Brain, NOS Intracranial site Cranial fossa, NOS Anterior cranial fossa Middle cranial fossa Posterior cranial fossa Suprasellar 9401/3: Astrocytoma, anaplastic (C71._)	.
Yes	Yes	Yes	Yes	Black or African American	Not Hispanic or Latino	Not Hispanic or Latino Black or African American	Female	4	0-4	C71.7: Brain stem Cerebral peduncle Basis pedunculi Choroid plexus of fourth ventricle Fourth ventricle, NOS Infratentorial brain, NOS Medulla oblongata Midbrain Olive Pons Pyramid 9380/3: Glioma, malignant (C71._) Glioma, NOS (except Nasal glioma, not neoplastic) (C71._)	.
No	No	No	No	White	Not Hispanic or Latino	Not Hispanic or Latino White	Female	6	5-9	C71.7: Brain stem Cerebral peduncle Basis pedunculi Choroid plexus of fourth ventricle Fourth ventricle, NOS Infratentorial brain, NOS Medulla oblongata Midbrain Olive Pons Pyramid 9440/3: Glioblastoma, NOS (C71._) Glioblastoma multiforme (C71._) Spongioblastoma multiforme (C71._)	.
No	Yes	No	No	White	Not Hispanic or Latino	Not Hispanic or Latino White	Female	7	5-9	C71.9: Brain, NOS Intracranial site Cranial fossa, NOS Anterior cranial fossa Middle cranial fossa Posterior cranial fossa Suprasellar 9380/3: Glioma, malignant (C71._) Glioma, NOS (except Nasal glioma, not neoplastic) (C71._)	.
No	Yes	No	No	White	Not Hispanic or Latino	Not Hispanic or Latino White	Female	16	15-19	C71.7: Brain stem Cerebral peduncle Basis pedunculi Choroid plexus of fourth ventricle Fourth ventricle, NOS Infratentorial brain, NOS Medulla oblongata Midbrain Olive Pons Pyramid 9380/3: Glioma, malignant (C71._) Glioma, NOS (except Nasal glioma, not neoplastic) (C71._)	.
Yes	No	Yes	Yes	White	Not Hispanic or Latino	Not Hispanic or Latino White	Male	13	10-14	C72.0: Spinal cord Cervical cord Conus medullaris Filum terminale Lumbar cord Sacral cord Thoracic cord 9401/3: Astrocytoma, anaplastic (C71._)	.
Yes	Yes	No	No	White	Unknown or Not Reported	Unknown or Not Reported White	Male	6	5-9	C71.7: Brain stem Cerebral peduncle Basis pedunculi Choroid plexus of fourth ventricle Fourth ventricle, NOS Infratentorial brain, NOS Medulla oblongata Midbrain Olive Pons Pyramid 9380/3: Glioma, malignant (C71._) Glioma, NOS (except Nasal glioma, not neoplastic) (C71._)	.
Yes	Yes	No	No	White	Not Hispanic or Latino	Not Hispanic or Latino White	Female	14	10-14	C71.9: Brain, NOS Intracranial site Cranial fossa, NOS Anterior cranial fossa Middle cranial fossa Posterior cranial fossa Suprasellar 9401/3: Astrocytoma, anaplastic (C71._)	.
Yes	Yes	Yes	Yes	Black or African American	Not Hispanic or Latino	Not Hispanic or Latino Black or African American	Male	13	10-14	C71.9: Brain, NOS Intracranial site Cranial fossa, NOS Anterior cranial fossa Middle cranial fossa Posterior cranial fossa Suprasellar 9442/3: Gliosarcoma (C71._) Glioblastoma with sarcomatous component (C71._)	.
No	Yes	No	No	White	Not Hispanic or Latino	Not Hispanic or Latino White	Female	14	10-14	C71.1: Frontal lobe Frontal pole 9440/3: Glioblastoma, NOS (C71._) Glioblastoma multiforme (C71._) Spongioblastoma multiforme (C71._)	.
No	Yes	No	No	White	Not Hispanic or Latino	Not Hispanic or Latino White	Male	5	5-9	C71.3: Parietal lobe 9440/3: Glioblastoma, NOS (C71._) Glioblastoma multiforme (C71._) Spongioblastoma multiforme (C71._)	.
No	Yes	No	No	Unknown or Not Reported	Not Hispanic or Latino	Not Hispanic or Latino Unknown or Not Reported	Male	11	10-14	C71.7: Brain stem Cerebral peduncle Basis pedunculi Choroid plexus of fourth ventricle Fourth ventricle, NOS Infratentorial brain, NOS Medulla oblongata Midbrain Olive Pons Pyramid 8000/1: Neoplasm, uncertain whether benign or malignant Neoplasm, NOS Tumor, NOS Unclassified tumor, uncertain whether benign or malignant	.
No	Yes	No	No	White	Not Hispanic or Latino	Not Hispanic or Latino White	Male	7	5-9	C71.7: Brain stem Cerebral peduncle Basis pedunculi Choroid plexus of fourth ventricle Fourth ventricle, NOS Infratentorial brain, NOS Medulla oblongata Midbrain Olive Pons Pyramid 9380/3: Glioma, malignant (C71._) Glioma, NOS (except Nasal glioma, not neoplastic) (C71._)	.
No	Yes	No	Yes	White	Not Hispanic or Latino	Not Hispanic or Latino White	Male	14	10-14	C71.7: Brain stem Cerebral peduncle Basis pedunculi Choroid plexus of fourth ventricle Fourth ventricle, NOS Infratentorial brain, NOS Medulla oblongata Midbrain Olive Pons Pyramid 9380/3: Glioma, malignant (C71._) Glioma, NOS (except Nasal glioma, not neoplastic) (C71._)	.
Yes	No	No	Yes	White	Not Hispanic or Latino	Not Hispanic or Latino White	Male	7	5-9	C71.4: Occipital lobe Occipital pole 9440/3: Glioblastoma, NOS (C71._) Glioblastoma multiforme (C71._) Spongioblastoma multiforme (C71._)	.
No	Yes	No	No	White	Not Hispanic or Latino	Not Hispanic or Latino White	Male	11	10-14	C71.1: Frontal lobe Frontal pole 9401/3: Astrocytoma, anaplastic (C71._)	.
No	No	No	No	White	Not Hispanic or Latino	Not Hispanic or Latino White	Female	17	15-19	C71.9: Brain, NOS Intracranial site Cranial fossa, NOS Anterior cranial fossa Middle cranial fossa Posterior cranial fossa Suprasellar 9401/3: Astrocytoma, anaplastic (C71._)	.
No	Yes	No	No	Unknown or Not Reported	Unknown or Not Reported	Unknown or Not Reported Unknown or Not Reported	Male	13	10-14	C72.0: Spinal cord Cervical cord Conus medullaris Filum terminale Lumbar cord Sacral cord Thoracic cord 9440/3: Glioblastoma, NOS (C71._) Glioblastoma multiforme (C71._) Spongioblastoma multiforme (C71._)	2005-11-02	C71.1: Frontal lobe Frontal pole 9440/3: Glioblastoma, NOS (C71._) Glioblastoma multiforme (C71._) Spongioblastoma multiforme (C71._)
Yes	Yes	No	No	White	Not Hispanic or Latino	Not Hispanic or Latino White	Male	20	20-24	C71.2: Temporal lobe Hippocampus Uncus 9401/3: Astrocytoma, anaplastic (C71._)	.
No	Yes	No	No	White	Not Hispanic or Latino	Not Hispanic or Latino White	Male	9	5-9	C71.3: Parietal lobe 9401/3: Astrocytoma, anaplastic (C71._)	.
No	Yes	No	No	White	Not Hispanic or Latino	Not Hispanic or Latino White	Female	18	15-19	C71.3: Parietal lobe 9440/3: Glioblastoma, NOS (C71._) Glioblastoma multiforme (C71._) Spongioblastoma multiforme (C71._)	.
No	No	No	No	White	Not Hispanic or Latino	Not Hispanic or Latino White	Female	21	20-24	C71.1: Frontal lobe Frontal pole 9440/3: Glioblastoma, NOS (C71._) Glioblastoma multiforme (C71._) Spongioblastoma multiforme (C71._)	.
Yes	Yes	No	No	Black or African American	Not Hispanic or Latino	Not Hispanic or Latino Black or African American	Female	15	15-19	C71.0: Cerebrum Basal ganglia Central white matter Cerebral cortex Cerebral hemisphere Cerebral white matter Corpus striatum Globus pallidus Hypothalamus Insula Internal capsule Island of Reil Operculum Pallium Putamen Rhinencephalon Supratentor 9440/3: Glioblastoma, NOS (C71._) Glioblastoma multiforme (C71._) Spongioblastoma multiforme (C71._)	.
Yes	Yes	Yes	Yes	White	Not Hispanic or Latino	Not Hispanic or Latino White	Male	20	20-24	C72.0: Spinal cord Cervical cord Conus medullaris Filum terminale Lumbar cord Sacral cord Thoracic cord 9440/3: Glioblastoma, NOS (C71._) Glioblastoma multiforme (C71._) Spongioblastoma multiforme (C71._)	.
Yes	Yes	Yes	No	Unknown or Not Reported	Hispanic or Latino	Hispanic or Latino Unknown or Not Reported	Female	22	20-24	C71.9: Brain, NOS Intracranial site Cranial fossa, NOS Anterior cranial fossa Middle cranial fossa Posterior cranial fossa Suprasellar 9440/3: Glioblastoma, NOS (C71._) Glioblastoma multiforme (C71._) Spongioblastoma multiforme (C71._)	.
Yes	Yes	Yes	Yes	Black or African American	Not Hispanic or Latino	Not Hispanic or Latino Black or African American	Female	7	5-9	C71.7: Brain stem Cerebral peduncle Basis pedunculi Choroid plexus of fourth ventricle Fourth ventricle, NOS Infratentorial brain, NOS Medulla oblongata Midbrain Olive Pons Pyramid 9380/3: Glioma, malignant (C71._) Glioma, NOS (except Nasal glioma, not neoplastic) (C71._)	.
No	Yes	Yes	No	White	Not Hispanic or Latino	Not Hispanic or Latino White	Male	22	20-24	C71.9: Brain, NOS Intracranial site Cranial fossa, NOS Anterior cranial fossa Middle cranial fossa Posterior cranial fossa Suprasellar 9440/3: Glioblastoma, NOS (C71._) Glioblastoma multiforme (C71._) Spongioblastoma multiforme (C71._)	.
No	Yes	No	No	White	Not Hispanic or Latino	Not Hispanic or Latino White	Male	17	15-19	C71.9: Brain, NOS Intracranial site Cranial fossa, NOS Anterior cranial fossa Middle cranial fossa Posterior cranial fossa Suprasellar 9440/3: Glioblastoma, NOS (C71._) Glioblastoma multiforme (C71._) Spongioblastoma multiforme (C71._)	.
No	Yes	No	No	White	Not Hispanic or Latino	Not Hispanic or Latino White	Male	9	5-9	C71.1: Frontal lobe Frontal pole 9440/3: Glioblastoma, NOS (C71._) Glioblastoma multiforme (C71._) Spongioblastoma multiforme (C71._)	.
No	Yes	No	No	White	Not Hispanic or Latino	Not Hispanic or Latino White	Male	7	5-9	C71.9: Brain, NOS Intracranial site Cranial fossa, NOS Anterior cranial fossa Middle cranial fossa Posterior cranial fossa Suprasellar 9440/3: Glioblastoma, NOS (C71._) Glioblastoma multiforme (C71._) Spongioblastoma multiforme (C71._)	.
No	Yes	No	No	White	Not Hispanic or Latino	Not Hispanic or Latino White	Male	6	5-9	C71.9: Brain, NOS Intracranial site Cranial fossa, NOS Anterior cranial fossa Middle cranial fossa Posterior cranial fossa Suprasellar 9440/3: Glioblastoma, NOS (C71._) Glioblastoma multiforme (C71._) Spongioblastoma multiforme (C71._)	.
Yes	Yes	No	No	White	Hispanic or Latino	Hispanic or Latino White	Female	13	10-14	C71.9: Brain, NOS Intracranial site Cranial fossa, NOS Anterior cranial fossa Middle cranial fossa Posterior cranial fossa Suprasellar 9380/3: Glioma, malignant (C71._) Glioma, NOS (except Nasal glioma, not neoplastic) (C71._)	.
No	Yes	No	No	White	Not Hispanic or Latino	Not Hispanic or Latino White	Female	7	5-9	C71.0: Cerebrum Basal ganglia Central white matter Cerebral cortex Cerebral hemisphere Cerebral white matter Corpus striatum Globus pallidus Hypothalamus Insula Internal capsule Island of Reil Operculum Pallium Putamen Rhinencephalon Supratentor 9401/3: Astrocytoma, anaplastic (C71._)	.
No	Yes	No	No	White	Not Hispanic or Latino	Not Hispanic or Latino White	Female	5	5-9	C71.6: Cerebellum, NOS Cerebellopontine angle Vermis of cerebellum 9421/3: Pilocytic astrocytoma (C71._) Piloid astrocytoma (C71._) Juvenile astrocytoma (C71._)	.
No	Yes	No	No	Unknown or Not Reported	Unknown or Not Reported	Unknown or Not Reported Unknown or Not Reported	Female	17	15-19	C71.3: Parietal lobe 9440/3: Glioblastoma, NOS (C71._) Glioblastoma multiforme (C71._) Spongioblastoma multiforme (C71._)	.
No	Yes	No	No	White	Not Hispanic or Latino	Not Hispanic or Latino White	Male	4	0-4	C71.6: Cerebellum, NOS Cerebellopontine angle Vermis of cerebellum 9440/3: Glioblastoma, NOS (C71._) Glioblastoma multiforme (C71._) Spongioblastoma multiforme (C71._)	.
No	No	No	No	White	Not Hispanic or Latino	Not Hispanic or Latino White	Male	13	10-14	C71.1: Frontal lobe Frontal pole 9440/3: Glioblastoma, NOS (C71._) Glioblastoma multiforme (C71._) Spongioblastoma multiforme (C71._)	.
No	Yes	No	No	White	Unknown or Not Reported	Unknown or Not Reported White	Male	12	10-14	C71.5: Ventricle, NOS Cerebral ventricle Choroid plexus, NOS Choroid plexus of lateral ventricle Choroid plexus of third ventricle Ependyma Lateral ventricle, NOS Third ventricle, NOS 9440/3: Glioblastoma, NOS (C71._) Glioblastoma multiforme (C71._) Spongioblastoma multiforme (C71._)	.
Yes	Yes	Yes	No	White	Not Hispanic or Latino	Not Hispanic or Latino White	Male	11	10-14	C71.1: Frontal lobe Frontal pole 9440/3: Glioblastoma, NOS (C71._) Glioblastoma multiforme (C71._) Spongioblastoma multiforme (C71._)	.
Yes	Yes	Yes	No	White	Hispanic or Latino	Hispanic or Latino White	Female	7	5-9	C71.6: Cerebellum, NOS Cerebellopontine angle Vermis of cerebellum 9401/3: Astrocytoma, anaplastic (C71._)	.
No	Yes	No	No	White	Not Hispanic or Latino	Not Hispanic or Latino White	Male	15	15-19	C71.0: Cerebrum Basal ganglia Central white matter Cerebral cortex Cerebral hemisphere Cerebral white matter Corpus striatum Globus pallidus Hypothalamus Insula Internal capsule Island of Reil Operculum Pallium Putamen Rhinencephalon Supratentor 9401/3: Astrocytoma, anaplastic (C71._)	.
No	Yes	No	No	White	Not Hispanic or Latino	Not Hispanic or Latino White	Male	10	10-14	C71.1: Frontal lobe Frontal pole 9440/3: Glioblastoma, NOS (C71._) Glioblastoma multiforme (C71._) Spongioblastoma multiforme (C71._)	.
No	Yes	Yes	No	White	Not Hispanic or Latino	Not Hispanic or Latino White	Female	12	10-14	C71.2: Temporal lobe Hippocampus Uncus 9401/3: Astrocytoma, anaplastic (C71._)	.
No	No	No	No	White	Not Hispanic or Latino	Not Hispanic or Latino White	Female	8	5-9	C71.6: Cerebellum, NOS Cerebellopontine angle Vermis of cerebellum 9440/3: Glioblastoma, NOS (C71._) Glioblastoma multiforme (C71._) Spongioblastoma multiforme (C71._)	.
Yes	Yes	Yes	No	White	Not Hispanic or Latino	Not Hispanic or Latino White	Male	13	10-14	C71.7: Brain stem Cerebral peduncle Basis pedunculi Choroid plexus of fourth ventricle Fourth ventricle, NOS Infratentorial brain, NOS Medulla oblongata Midbrain Olive Pons Pyramid 9380/3: Glioma, malignant (C71._) Glioma, NOS (except Nasal glioma, not neoplastic) (C71._)	.
No	Yes	No	No	Unknown or Not Reported	Unknown or Not Reported	Unknown or Not Reported Unknown or Not Reported	Female	16	15-19	C70.1: Spinal meninges Spinal arachnoid Spinal dura mater Spinal pia mater 9440/3: Glioblastoma, NOS (C71._) Glioblastoma multiforme (C71._) Spongioblastoma multiforme (C71._)	.
No	Yes	No	No	White	Not Hispanic or Latino	Not Hispanic or Latino White	Male	19	15-19	C71.6: Cerebellum, NOS Cerebellopontine angle Vermis of cerebellum 9440/3: Glioblastoma, NOS (C71._) Glioblastoma multiforme (C71._) Spongioblastoma multiforme (C71._)	.
No	Yes	No	No	White	Not Hispanic or Latino	Not Hispanic or Latino White	Male	20	20-24	C71.1: Frontal lobe Frontal pole 9440/3: Glioblastoma, NOS (C71._) Glioblastoma multiforme (C71._) Spongioblastoma multiforme (C71._)	.
No	Yes	No	Yes	White	Not Hispanic or Latino	Not Hispanic or Latino White	Female	13	10-14	C71.9: Brain, NOS Intracranial site Cranial fossa, NOS Anterior cranial fossa Middle cranial fossa Posterior cranial fossa Suprasellar 9401/3: Astrocytoma, anaplastic (C71._)	.
No	Yes	No	No	Unknown or Not Reported	Hispanic or Latino	Hispanic or Latino Unknown or Not Reported	Male	20	20-24	C71.9: Brain, NOS Intracranial site Cranial fossa, NOS Anterior cranial fossa Middle cranial fossa Posterior cranial fossa Suprasellar 9440/3: Glioblastoma, NOS (C71._) Glioblastoma multiforme (C71._) Spongioblastoma multiforme (C71._)	.
Yes	Yes	Yes	Yes	Black or African American	Not Hispanic or Latino	Not Hispanic or Latino Black or African American	Female	18	15-19	C71.2: Temporal lobe Hippocampus Uncus 9401/3: Astrocytoma, anaplastic (C71._)	.
Yes	Yes	Yes	No	White	Not Hispanic or Latino	Not Hispanic or Latino White	Male	16	15-19	C71.6: Cerebellum, NOS Cerebellopontine angle Vermis of cerebellum 9401/3: Astrocytoma, anaplastic (C71._)	.
No	Yes	Yes	No	Unknown or Not Reported	Hispanic or Latino	Hispanic or Latino Unknown or Not Reported	Male	5	5-9	C72.0: Spinal cord Cervical cord Conus medullaris Filum terminale Lumbar cord Sacral cord Thoracic cord 9401/3: Astrocytoma, anaplastic (C71._)	.
No	No	No	No	White	Not Hispanic or Latino	Not Hispanic or Latino White	Female	3	0-4	C71.0: Cerebrum Basal ganglia Central white matter Cerebral cortex Cerebral hemisphere Cerebral white matter Corpus striatum Globus pallidus Hypothalamus Insula Internal capsule Island of Reil Operculum Pallium Putamen Rhinencephalon Supratentor 9401/3: Astrocytoma, anaplastic (C71._)	.
Yes	No	Yes	Yes	White	Not Hispanic or Latino	Not Hispanic or Latino White	Male	9	5-9	C71.0: Cerebrum Basal ganglia Central white matter Cerebral cortex Cerebral hemisphere Cerebral white matter Corpus striatum Globus pallidus Hypothalamus Insula Internal capsule Island of Reil Operculum Pallium Putamen Rhinencephalon Supratentor 9440/3: Glioblastoma, NOS (C71._) Glioblastoma multiforme (C71._) Spongioblastoma multiforme (C71._)	.
No	No	No	No	Black or African American	Not Hispanic or Latino	Not Hispanic or Latino Black or African American	Male	6	5-9	C71.0: Cerebrum Basal ganglia Central white matter Cerebral cortex Cerebral hemisphere Cerebral white matter Corpus striatum Globus pallidus Hypothalamus Insula Internal capsule Island of Reil Operculum Pallium Putamen Rhinencephalon Supratentor 9440/3: Glioblastoma, NOS (C71._) Glioblastoma multiforme (C71._) Spongioblastoma multiforme (C71._)	.
No	Yes	No	No	White	Not Hispanic or Latino	Not Hispanic or Latino White	Male	13	10-14	C71.2: Temporal lobe Hippocampus Uncus 9440/3: Glioblastoma, NOS (C71._) Glioblastoma multiforme (C71._) Spongioblastoma multiforme (C71._)	.
No	Yes	No	No	Black or African American	Not Hispanic or Latino	Not Hispanic or Latino Black or African American	Female	10	10-14	C71.9: Brain, NOS Intracranial site Cranial fossa, NOS Anterior cranial fossa Middle cranial fossa Posterior cranial fossa Suprasellar 9440/3: Glioblastoma, NOS (C71._) Glioblastoma multiforme (C71._) Spongioblastoma multiforme (C71._)	.
No	Yes	No	No	Black or African American	Hispanic or Latino	Hispanic or Latino Black or African American	Female	9	5-9	C71.7: Brain stem Cerebral peduncle Basis pedunculi Choroid plexus of fourth ventricle Fourth ventricle, NOS Infratentorial brain, NOS Medulla oblongata Midbrain Olive Pons Pyramid 9380/3: Glioma, malignant (C71._) Glioma, NOS (except Nasal glioma, not neoplastic) (C71._)	.
No	Yes	No	No	White	Not Hispanic or Latino	Not Hispanic or Latino White	Male	18	15-19	C71.3: Parietal lobe 9440/3: Glioblastoma, NOS (C71._) Glioblastoma multiforme (C71._) Spongioblastoma multiforme (C71._)	.
No	Yes	No	No	White	Not Hispanic or Latino	Not Hispanic or Latino White	Male	14	10-14	C71.9: Brain, NOS Intracranial site Cranial fossa, NOS Anterior cranial fossa Middle cranial fossa Posterior cranial fossa Suprasellar 9440/3: Glioblastoma, NOS (C71._) Glioblastoma multiforme (C71._) Spongioblastoma multiforme (C71._)	.
No	Yes	No	No	White	Not Hispanic or Latino	Not Hispanic or Latino White	Male	9	5-9	C72.0: Spinal cord Cervical cord Conus medullaris Filum terminale Lumbar cord Sacral cord Thoracic cord 9401/3: Astrocytoma, anaplastic (C71._)	.
Yes	Yes	Yes	No	Asian	Not Hispanic or Latino	Not Hispanic or Latino Asian	Female	22	20-24	C71.6: Cerebellum, NOS Cerebellopontine angle Vermis of cerebellum 9440/3: Glioblastoma, NOS (C71._) Glioblastoma multiforme (C71._) Spongioblastoma multiforme (C71._)	.
No	Yes	Yes	No	Black or African American	Not Hispanic or Latino	Not Hispanic or Latino Black or African American	Female	7	5-9	C71.1: Frontal lobe Frontal pole 9441/3: Giant cell glioblastoma (C71._)	.
Yes	No	Yes	Yes	Black or African American	Not Hispanic or Latino	Not Hispanic or Latino Black or African American	Male	6	5-9	C71.7: Brain stem Cerebral peduncle Basis pedunculi Choroid plexus of fourth ventricle Fourth ventricle, NOS Infratentorial brain, NOS Medulla oblongata Midbrain Olive Pons Pyramid 9400/3: Astrocytoma, NOS (C71._) Astroglioma (C71._) Astrocytic glioma (C71._) Cystic astrocytoma (C71._)	.
Unknown	Unknown	Unknown	Unknown	White	Not Hispanic or Latino	Not Hispanic or Latino White	Male	17	15-19	C71.1: Frontal lobe Frontal pole 9401/3: Astrocytoma, anaplastic (C71._)	.
Yes	Yes	No	No	Black or African American	Not Hispanic or Latino	Not Hispanic or Latino Black or African American	Female	6	5-9	C71.9: Brain, NOS Intracranial site Cranial fossa, NOS Anterior cranial fossa Middle cranial fossa Posterior cranial fossa Suprasellar 9401/3: Astrocytoma, anaplastic (C71._)	.
No	Yes	No	No	White	Not Hispanic or Latino	Not Hispanic or Latino White	Male	10	10-14	C71.7: Brain stem Cerebral peduncle Basis pedunculi Choroid plexus of fourth ventricle Fourth ventricle, NOS Infratentorial brain, NOS Medulla oblongata Midbrain Olive Pons Pyramid 9380/3: Glioma, malignant (C71._) Glioma, NOS (except Nasal glioma, not neoplastic) (C71._)	.
No	Yes	No	No	White	Not Hispanic or Latino	Not Hispanic or Latino White	Male	14	10-14	C71.3: Parietal lobe 9440/3: Glioblastoma, NOS (C71._) Glioblastoma multiforme (C71._) Spongioblastoma multiforme (C71._)	.
No	Yes	No	No	White	Not Hispanic or Latino	Not Hispanic or Latino White	Male	19	15-19	C71.0: Cerebrum Basal ganglia Central white matter Cerebral cortex Cerebral hemisphere Cerebral white matter Corpus striatum Globus pallidus Hypothalamus Insula Internal capsule Island of Reil Operculum Pallium Putamen Rhinencephalon Supratentor 9401/3: Astrocytoma, anaplastic (C71._)	.
No	No	No	No	White	Not Hispanic or Latino	Not Hispanic or Latino White	Male	17	15-19	C71.1: Frontal lobe Frontal pole 9401/3: Astrocytoma, anaplastic (C71._)	.
No	Yes	No	No	Unknown or Not Reported	Unknown or Not Reported	Unknown or Not Reported Unknown or Not Reported	Male	16	15-19	C71.0: Cerebrum Basal ganglia Central white matter Cerebral cortex Cerebral hemisphere Cerebral white matter Corpus striatum Globus pallidus Hypothalamus Insula Internal capsule Island of Reil Operculum Pallium Putamen Rhinencephalon Supratentor 9441/3: Giant cell glioblastoma (C71._)	.
Yes	Yes	Yes	Yes	Black or African American	Not Hispanic or Latino	Not Hispanic or Latino Black or African American	Female	11	10-14	C71.9: Brain, NOS Intracranial site Cranial fossa, NOS Anterior cranial fossa Middle cranial fossa Posterior cranial fossa Suprasellar 9440/3: Glioblastoma, NOS (C71._) Glioblastoma multiforme (C71._) Spongioblastoma multiforme (C71._)	.
Yes	Yes	Yes	No	White	Not Hispanic or Latino	Not Hispanic or Latino White	Male	20	20-24	C71.1: Frontal lobe Frontal pole 9440/3: Glioblastoma, NOS (C71._) Glioblastoma multiforme (C71._) Spongioblastoma multiforme (C71._)	.
No	Yes	No	No	Unknown or Not Reported	Unknown or Not Reported	Unknown or Not Reported Unknown or Not Reported	Male	22	20-24	C71.9: Brain, NOS Intracranial site Cranial fossa, NOS Anterior cranial fossa Middle cranial fossa Posterior cranial fossa Suprasellar 9440/3: Glioblastoma, NOS (C71._) Glioblastoma multiforme (C71._) Spongioblastoma multiforme (C71._)	.
No	Yes	No	No	White	Not Hispanic or Latino	Not Hispanic or Latino White	Female	16	15-19	C71.3: Parietal lobe 9401/3: Astrocytoma, anaplastic (C71._)	.
No	Yes	No	No	Black or African American	Not Hispanic or Latino	Not Hispanic or Latino Black or African American	Female	14	10-14	C71.2: Temporal lobe Hippocampus Uncus 9401/3: Astrocytoma, anaplastic (C71._)	.
No	Yes	No	No	White	Hispanic or Latino	Hispanic or Latino White	Female	7	5-9	C71.9: Brain, NOS Intracranial site Cranial fossa, NOS Anterior cranial fossa Middle cranial fossa Posterior cranial fossa Suprasellar 9440/3: Glioblastoma, NOS (C71._) Glioblastoma multiforme (C71._) Spongioblastoma multiforme (C71._)	.
Yes	No	No	No	White	Not Hispanic or Latino	Not Hispanic or Latino White	Male	14	10-14	C71.9: Brain, NOS Intracranial site Cranial fossa, NOS Anterior cranial fossa Middle cranial fossa Posterior cranial fossa Suprasellar 9401/3: Astrocytoma, anaplastic (C71._)	.
Yes	Yes	Yes	No	White	Not Hispanic or Latino	Not Hispanic or Latino White	Female	8	5-9	C71.9: Brain, NOS Intracranial site Cranial fossa, NOS Anterior cranial fossa Middle cranial fossa Posterior cranial fossa Suprasellar 9400/3: Astrocytoma, NOS (C71._) Astroglioma (C71._) Astrocytic glioma (C71._) Cystic astrocytoma (C71._)	.
No	Yes	No	No	White	Not Hispanic or Latino	Not Hispanic or Latino White	Male	21	20-24	C71.9: Brain, NOS Intracranial site Cranial fossa, NOS Anterior cranial fossa Middle cranial fossa Posterior cranial fossa Suprasellar 9440/3: Glioblastoma, NOS (C71._) Glioblastoma multiforme (C71._) Spongioblastoma multiforme (C71._)	.
No	Yes	No	No	White	Not Hispanic or Latino	Not Hispanic or Latino White	Male	12	10-14	C71.6: Cerebellum, NOS Cerebellopontine angle Vermis of cerebellum 9401/3: Astrocytoma, anaplastic (C71._)	.
No	No	No	No	White	Not Hispanic or Latino	Not Hispanic or Latino White	Female	23	20-24	C71.1: Frontal lobe Frontal pole 9440/3: Glioblastoma, NOS (C71._) Glioblastoma multiforme (C71._) Spongioblastoma multiforme (C71._)	.
No	Yes	No	No	White	Not Hispanic or Latino	Not Hispanic or Latino White	Female	13	10-14	C71.9: Brain, NOS Intracranial site Cranial fossa, NOS Anterior cranial fossa Middle cranial fossa Posterior cranial fossa Suprasellar 9440/3: Glioblastoma, NOS (C71._) Glioblastoma multiforme (C71._) Spongioblastoma multiforme (C71._)	.
Yes	No	Yes	Yes	Black or African American	Not Hispanic or Latino	Not Hispanic or Latino Black or African American	Male	18	15-19	C71.3: Parietal lobe 9440/3: Glioblastoma, NOS (C71._) Glioblastoma multiforme (C71._) Spongioblastoma multiforme (C71._)	.
No	Yes	No	No	White	Not Hispanic or Latino	Not Hispanic or Latino White	Female	9	5-9	C71.9: Brain, NOS Intracranial site Cranial fossa, NOS Anterior cranial fossa Middle cranial fossa Posterior cranial fossa Suprasellar 9440/3: Glioblastoma, NOS (C71._) Glioblastoma multiforme (C71._) Spongioblastoma multiforme (C71._)	.
No	Yes	No	No	Native Hawaiian or Other Pacific Islander	Not Hispanic or Latino	Not Hispanic or Latino Native Hawaiian or Other Pacific Islander	Female	21	20-24	C71.0: Cerebrum Basal ganglia Central white matter Cerebral cortex Cerebral hemisphere Cerebral white matter Corpus striatum Globus pallidus Hypothalamus Insula Internal capsule Island of Reil Operculum Pallium Putamen Rhinencephalon Supratentor 9401/3: Astrocytoma, anaplastic (C71._)	.
No	Yes	No	No	White	Not Hispanic or Latino	Not Hispanic or Latino White	Male	7	5-9	C71.9: Brain, NOS Intracranial site Cranial fossa, NOS Anterior cranial fossa Middle cranial fossa Posterior cranial fossa Suprasellar 9440/3: Glioblastoma, NOS (C71._) Glioblastoma multiforme (C71._) Spongioblastoma multiforme (C71._)	.
Yes	Yes	Yes	Yes	White	Not Hispanic or Latino	Not Hispanic or Latino White	Male	20	20-24	C71.0: Cerebrum Basal ganglia Central white matter Cerebral cortex Cerebral hemisphere Cerebral white matter Corpus striatum Globus pallidus Hypothalamus Insula Internal capsule Island of Reil Operculum Pallium Putamen Rhinencephalon Supratentor 9401/3: Astrocytoma, anaplastic (C71._)	.
Yes	Yes	Yes	No	White	Hispanic or Latino	Hispanic or Latino White	Female	17	15-19	C71.0: Cerebrum Basal ganglia Central white matter Cerebral cortex Cerebral hemisphere Cerebral white matter Corpus striatum Globus pallidus Hypothalamus Insula Internal capsule Island of Reil Operculum Pallium Putamen Rhinencephalon Supratentor 9440/3: Glioblastoma, NOS (C71._) Glioblastoma multiforme (C71._) Spongioblastoma multiforme (C71._)	.
No	No	No	No	White	Not Hispanic or Latino	Not Hispanic or Latino White	Female	11	10-14	C71.3: Parietal lobe 9440/3: Glioblastoma, NOS (C71._) Glioblastoma multiforme (C71._) Spongioblastoma multiforme (C71._)	.
Yes	Yes	Yes	No	White	Not Hispanic or Latino	Not Hispanic or Latino White	Female	19	15-19	C71.9: Brain, NOS Intracranial site Cranial fossa, NOS Anterior cranial fossa Middle cranial fossa Posterior cranial fossa Suprasellar 9440/3: Glioblastoma, NOS (C71._) Glioblastoma multiforme (C71._) Spongioblastoma multiforme (C71._)	.
No	No	No	No	White	Not Hispanic or Latino	Not Hispanic or Latino White	Male	23	20-24	C71.6: Cerebellum, NOS Cerebellopontine angle Vermis of cerebellum 9420/3: Fibrillary astrocytoma (C71._) Fibrous astrocytoma (C71._)	.
Yes	Yes	Yes	No	White	Not Hispanic or Latino	Not Hispanic or Latino White	Male	6	5-9	C71.6: Cerebellum, NOS Cerebellopontine angle Vermis of cerebellum 9401/3: Astrocytoma, anaplastic (C71._)	.
Yes	No	No	Yes	White	Not Hispanic or Latino	Not Hispanic or Latino White	Female	13	10-14	C71.6: Cerebellum, NOS Cerebellopontine angle Vermis of cerebellum 9401/3: Astrocytoma, anaplastic (C71._)	.
No	No	No	No	Unknown or Not Reported	Unknown or Not Reported	Unknown or Not Reported Unknown or Not Reported	Female	17	15-19	C71.1: Frontal lobe Frontal pole 9401/3: Astrocytoma, anaplastic (C71._)	.
No	Yes	No	No	White	Not Hispanic or Latino	Not Hispanic or Latino White	Female	19	15-19	C71.3: Parietal lobe 9380/3: Glioma, malignant (C71._) Glioma, NOS (except Nasal glioma, not neoplastic) (C71._)	.
No	Yes	No	No	White	Not Hispanic or Latino	Not Hispanic or Latino White	Male	10	10-14	C71.1: Frontal lobe Frontal pole 9440/3: Glioblastoma, NOS (C71._) Glioblastoma multiforme (C71._) Spongioblastoma multiforme (C71._)	.
No	Yes	No	No	White	Not Hispanic or Latino	Not Hispanic or Latino White	Female	13	10-14	C71.0: Cerebrum Basal ganglia Central white matter Cerebral cortex Cerebral hemisphere Cerebral white matter Corpus striatum Globus pallidus Hypothalamus Insula Internal capsule Island of Reil Operculum Pallium Putamen Rhinencephalon Supratentor 9380/3: Glioma, malignant (C71._) Glioma, NOS (except Nasal glioma, not neoplastic) (C71._)	.
Yes	No	No	No	White	Not Hispanic or Latino	Not Hispanic or Latino White	Female	18	15-19	C71.9: Brain, NOS Intracranial site Cranial fossa, NOS Anterior cranial fossa Middle cranial fossa Posterior cranial fossa Suprasellar 9401/3: Astrocytoma, anaplastic (C71._)	.
No	Yes	No	No	White	Not Hispanic or Latino	Not Hispanic or Latino White	Male	8	5-9	C71.0: Cerebrum Basal ganglia Central white matter Cerebral cortex Cerebral hemisphere Cerebral white matter Corpus striatum Globus pallidus Hypothalamus Insula Internal capsule Island of Reil Operculum Pallium Putamen Rhinencephalon Supratentor 9401/3: Astrocytoma, anaplastic (C71._)	.
No	Yes	No	No	White	Not Hispanic or Latino	Not Hispanic or Latino White	Female	16	15-19	C71.1: Frontal lobe Frontal pole 9440/3: Glioblastoma, NOS (C71._) Glioblastoma multiforme (C71._) Spongioblastoma multiforme (C71._)	.
Yes	Yes	No	Yes	White	Not Hispanic or Latino	Not Hispanic or Latino White	Male	19	15-19	C71.2: Temporal lobe Hippocampus Uncus 9401/3: Astrocytoma, anaplastic (C71._)	.
No	Yes	No	No	White	Not Hispanic or Latino	Not Hispanic or Latino White	Female	18	15-19	C71.9: Brain, NOS Intracranial site Cranial fossa, NOS Anterior cranial fossa Middle cranial fossa Posterior cranial fossa Suprasellar 9401/3: Astrocytoma, anaplastic (C71._)	.
Yes	Yes	No	No	American Indian or Alaska Native	Hispanic or Latino	Hispanic or Latino American Indian or Alaska Native	Female	6	5-9	C71.7: Brain stem Cerebral peduncle Basis pedunculi Choroid plexus of fourth ventricle Fourth ventricle, NOS Infratentorial brain, NOS Medulla oblongata Midbrain Olive Pons Pyramid 9440/3: Glioblastoma, NOS (C71._) Glioblastoma multiforme (C71._) Spongioblastoma multiforme (C71._)	.
No	No	No	No	White	Not Hispanic or Latino	Not Hispanic or Latino White	Female	18	15-19	C71.0: Cerebrum Basal ganglia Central white matter Cerebral cortex Cerebral hemisphere Cerebral white matter Corpus striatum Globus pallidus Hypothalamus Insula Internal capsule Island of Reil Operculum Pallium Putamen Rhinencephalon Supratentor 9440/3: Glioblastoma, NOS (C71._) Glioblastoma multiforme (C71._) Spongioblastoma multiforme (C71._)	.
Yes	Yes	Yes	Yes	White	Not Hispanic or Latino	Not Hispanic or Latino White	Male	16	15-19	C71.7: Brain stem Cerebral peduncle Basis pedunculi Choroid plexus of fourth ventricle Fourth ventricle, NOS Infratentorial brain, NOS Medulla oblongata Midbrain Olive Pons Pyramid 9401/3: Astrocytoma, anaplastic (C71._)	.
No	Yes	No	No	White	Not Hispanic or Latino	Not Hispanic or Latino White	Female	17	15-19	C71.0: Cerebrum Basal ganglia Central white matter Cerebral cortex Cerebral hemisphere Cerebral white matter Corpus striatum Globus pallidus Hypothalamus Insula Internal capsule Island of Reil Operculum Pallium Putamen Rhinencephalon Supratentor 9440/3: Glioblastoma, NOS (C71._) Glioblastoma multiforme (C71._) Spongioblastoma multiforme (C71._)	.
Yes	Yes	Yes	No	White	Not Hispanic or Latino	Not Hispanic or Latino White	Male	15	15-19	C71.1: Frontal lobe Frontal pole 8000/1: Neoplasm, uncertain whether benign or malignant Neoplasm, NOS Tumor, NOS Unclassified tumor, uncertain whether benign or malignant	.
No	No	No	No	White	Not Hispanic or Latino	Not Hispanic or Latino White	Male	15	15-19	C71.1: Frontal lobe Frontal pole 9440/3: Glioblastoma, NOS (C71._) Glioblastoma multiforme (C71._) Spongioblastoma multiforme (C71._)	.
No	Yes	Yes	No	Unknown or Not Reported	Hispanic or Latino	Hispanic or Latino Unknown or Not Reported	Female	5	5-9	C71.7: Brain stem Cerebral peduncle Basis pedunculi Choroid plexus of fourth ventricle Fourth ventricle, NOS Infratentorial brain, NOS Medulla oblongata Midbrain Olive Pons Pyramid 9380/3: Glioma, malignant (C71._) Glioma, NOS (except Nasal glioma, not neoplastic) (C71._)	.
No	No	No	No	White	Not Hispanic or Latino	Not Hispanic or Latino White	Female	7	5-9	C71.7: Brain stem Cerebral peduncle Basis pedunculi Choroid plexus of fourth ventricle Fourth ventricle, NOS Infratentorial brain, NOS Medulla oblongata Midbrain Olive Pons Pyramid 9380/3: Glioma, malignant (C71._) Glioma, NOS (except Nasal glioma, not neoplastic) (C71._)	.
No	Yes	Yes	No	White	Not Hispanic or Latino	Not Hispanic or Latino White	Female	16	15-19	C71.3: Parietal lobe 9440/3: Glioblastoma, NOS (C71._) Glioblastoma multiforme (C71._) Spongioblastoma multiforme (C71._)	.
No	Yes	No	No	Black or African American	Not Hispanic or Latino	Not Hispanic or Latino Black or African American	Male	2	0-4	C71.7: Brain stem Cerebral peduncle Basis pedunculi Choroid plexus of fourth ventricle Fourth ventricle, NOS Infratentorial brain, NOS Medulla oblongata Midbrain Olive Pons Pyramid 9380/3: Glioma, malignant (C71._) Glioma, NOS (except Nasal glioma, not neoplastic) (C71._)	.
No	Yes	No	No	White	Not Hispanic or Latino	Not Hispanic or Latino White	Female	1	0-4	C71.9: Brain, NOS Intracranial site Cranial fossa, NOS Anterior cranial fossa Middle cranial fossa Posterior cranial fossa Suprasellar 9380/3: Glioma, malignant (C71._) Glioma, NOS (except Nasal glioma, not neoplastic) (C71._)	.
No	Yes	No	No	White	Not Hispanic or Latino	Not Hispanic or Latino White	Female	3	0-4	C71.7: Brain stem Cerebral peduncle Basis pedunculi Choroid plexus of fourth ventricle Fourth ventricle, NOS Infratentorial brain, NOS Medulla oblongata Midbrain Olive Pons Pyramid 9380/3: Glioma, malignant (C71._) Glioma, NOS (except Nasal glioma, not neoplastic) (C71._)	.
No	Yes	No	No	Black or African American	Not Hispanic or Latino	Not Hispanic or Latino Black or African American	Female	6	5-9	C71.7: Brain stem Cerebral peduncle Basis pedunculi Choroid plexus of fourth ventricle Fourth ventricle, NOS Infratentorial brain, NOS Medulla oblongata Midbrain Olive Pons Pyramid 9380/3: Glioma, malignant (C71._) Glioma, NOS (except Nasal glioma, not neoplastic) (C71._)	.
No	Yes	No	No	White	Not Hispanic or Latino	Not Hispanic or Latino White	Female	14	10-14	C71.7: Brain stem Cerebral peduncle Basis pedunculi Choroid plexus of fourth ventricle Fourth ventricle, NOS Infratentorial brain, NOS Medulla oblongata Midbrain Olive Pons Pyramid 9380/3: Glioma, malignant (C71._) Glioma, NOS (except Nasal glioma, not neoplastic) (C71._)	.
No	Yes	No	No	White	Hispanic or Latino	Hispanic or Latino White	Male	6	5-9	C71.7: Brain stem Cerebral peduncle Basis pedunculi Choroid plexus of fourth ventricle Fourth ventricle, NOS Infratentorial brain, NOS Medulla oblongata Midbrain Olive Pons Pyramid 9380/3: Glioma, malignant (C71._) Glioma, NOS (except Nasal glioma, not neoplastic) (C71._)	.
No	Yes	No	No	White	Not Hispanic or Latino	Not Hispanic or Latino White	Female	5	5-9	C71.7: Brain stem Cerebral peduncle Basis pedunculi Choroid plexus of fourth ventricle Fourth ventricle, NOS Infratentorial brain, NOS Medulla oblongata Midbrain Olive Pons Pyramid 9380/3: Glioma, malignant (C71._) Glioma, NOS (except Nasal glioma, not neoplastic) (C71._)	.
No	Yes	No	No	White	Not Hispanic or Latino	Not Hispanic or Latino White	Female	5	5-9	C71.7: Brain stem Cerebral peduncle Basis pedunculi Choroid plexus of fourth ventricle Fourth ventricle, NOS Infratentorial brain, NOS Medulla oblongata Midbrain Olive Pons Pyramid 9380/3: Glioma, malignant (C71._) Glioma, NOS (except Nasal glioma, not neoplastic) (C71._)	.
Yes	Yes	No	No	White	Not Hispanic or Latino	Not Hispanic or Latino White	Male	6	5-9	C71.7: Brain stem Cerebral peduncle Basis pedunculi Choroid plexus of fourth ventricle Fourth ventricle, NOS Infratentorial brain, NOS Medulla oblongata Midbrain Olive Pons Pyramid 9380/3: Glioma, malignant (C71._) Glioma, NOS (except Nasal glioma, not neoplastic) (C71._)	.
Yes	No	Yes	Yes	White	Not Hispanic or Latino	Not Hispanic or Latino White	Male	12	10-14	C71.7: Brain stem Cerebral peduncle Basis pedunculi Choroid plexus of fourth ventricle Fourth ventricle, NOS Infratentorial brain, NOS Medulla oblongata Midbrain Olive Pons Pyramid 9380/3: Glioma, malignant (C71._) Glioma, NOS (except Nasal glioma, not neoplastic) (C71._)	.
No	Yes	No	No	Black or African American	Not Hispanic or Latino	Not Hispanic or Latino Black or African American	Male	7	5-9	C71.9: Brain, NOS Intracranial site Cranial fossa, NOS Anterior cranial fossa Middle cranial fossa Posterior cranial fossa Suprasellar 9380/3: Glioma, malignant (C71._) Glioma, NOS (except Nasal glioma, not neoplastic) (C71._)	.
No	Yes	No	No	Unknown or Not Reported	Unknown or Not Reported	Unknown or Not Reported Unknown or Not Reported	Female	7	5-9	C71.7: Brain stem Cerebral peduncle Basis pedunculi Choroid plexus of fourth ventricle Fourth ventricle, NOS Infratentorial brain, NOS Medulla oblongata Midbrain Olive Pons Pyramid 9380/3: Glioma, malignant (C71._) Glioma, NOS (except Nasal glioma, not neoplastic) (C71._)	.
No	Yes	No	No	Black or African American	Not Hispanic or Latino	Not Hispanic or Latino Black or African American	Female	5	5-9	C71.7: Brain stem Cerebral peduncle Basis pedunculi Choroid plexus of fourth ventricle Fourth ventricle, NOS Infratentorial brain, NOS Medulla oblongata Midbrain Olive Pons Pyramid 9380/3: Glioma, malignant (C71._) Glioma, NOS (except Nasal glioma, not neoplastic) (C71._)	.
No	No	No	No	Black or African American	Not Hispanic or Latino	Not Hispanic or Latino Black or African American	Male	8	5-9	C71.7: Brain stem Cerebral peduncle Basis pedunculi Choroid plexus of fourth ventricle Fourth ventricle, NOS Infratentorial brain, NOS Medulla oblongata Midbrain Olive Pons Pyramid 9380/3: Glioma, malignant (C71._) Glioma, NOS (except Nasal glioma, not neoplastic) (C71._)	.
No	Yes	No	No	White	Not Hispanic or Latino	Not Hispanic or Latino White	Male	12	10-14	C71.7: Brain stem Cerebral peduncle Basis pedunculi Choroid plexus of fourth ventricle Fourth ventricle, NOS Infratentorial brain, NOS Medulla oblongata Midbrain Olive Pons Pyramid 9380/3: Glioma, malignant (C71._) Glioma, NOS (except Nasal glioma, not neoplastic) (C71._)	.
No	Yes	No	No	White	Not Hispanic or Latino	Not Hispanic or Latino White	Male	3	0-4	C71.9: Brain, NOS Intracranial site Cranial fossa, NOS Anterior cranial fossa Middle cranial fossa Posterior cranial fossa Suprasellar 9380/3: Glioma, malignant (C71._) Glioma, NOS (except Nasal glioma, not neoplastic) (C71._)	.
Yes	Yes	Yes	Yes	White	Not Hispanic or Latino	Not Hispanic or Latino White	Male	19	15-19	C71.7: Brain stem Cerebral peduncle Basis pedunculi Choroid plexus of fourth ventricle Fourth ventricle, NOS Infratentorial brain, NOS Medulla oblongata Midbrain Olive Pons Pyramid 9380/3: Glioma, malignant (C71._) Glioma, NOS (except Nasal glioma, not neoplastic) (C71._)	.
No	Yes	No	No	White	Not Hispanic or Latino	Not Hispanic or Latino White	Female	18	15-19	C71.7: Brain stem Cerebral peduncle Basis pedunculi Choroid plexus of fourth ventricle Fourth ventricle, NOS Infratentorial brain, NOS Medulla oblongata Midbrain Olive Pons Pyramid 9380/3: Glioma, malignant (C71._) Glioma, NOS (except Nasal glioma, not neoplastic) (C71._)	.
No	Yes	No	No	Black or African American	Not Hispanic or Latino	Not Hispanic or Latino Black or African American	Female	18	15-19	C75.3: Pineal gland 9421/3: Pilocytic astrocytoma (C71._) Piloid astrocytoma (C71._) Juvenile astrocytoma (C71._)	.
No	Yes	No	No	White	Not Hispanic or Latino	Not Hispanic or Latino White	Female	17	15-19	C71.7: Brain stem Cerebral peduncle Basis pedunculi Choroid plexus of fourth ventricle Fourth ventricle, NOS Infratentorial brain, NOS Medulla oblongata Midbrain Olive Pons Pyramid 9380/3: Glioma, malignant (C71._) Glioma, NOS (except Nasal glioma, not neoplastic) (C71._)	.
Yes	No	Yes	Yes	White	Not Hispanic or Latino	Not Hispanic or Latino White	Male	11	10-14	C71.9: Brain, NOS Intracranial site Cranial fossa, NOS Anterior cranial fossa Middle cranial fossa Posterior cranial fossa Suprasellar 9380/3: Glioma, malignant (C71._) Glioma, NOS (except Nasal glioma, not neoplastic) (C71._)	.
No	Yes	No	No	White	Hispanic or Latino	Hispanic or Latino White	Female	5	5-9	C71.7: Brain stem Cerebral peduncle Basis pedunculi Choroid plexus of fourth ventricle Fourth ventricle, NOS Infratentorial brain, NOS Medulla oblongata Midbrain Olive Pons Pyramid 9380/3: Glioma, malignant (C71._) Glioma, NOS (except Nasal glioma, not neoplastic) (C71._)	.
No	Yes	No	No	White	Not Hispanic or Latino	Not Hispanic or Latino White	Female	2	0-4	C71.7: Brain stem Cerebral peduncle Basis pedunculi Choroid plexus of fourth ventricle Fourth ventricle, NOS Infratentorial brain, NOS Medulla oblongata Midbrain Olive Pons Pyramid 9380/3: Glioma, malignant (C71._) Glioma, NOS (except Nasal glioma, not neoplastic) (C71._)	.
No	Yes	No	No	Black or African American	Not Hispanic or Latino	Not Hispanic or Latino Black or African American	Male	9	5-9	C71.7: Brain stem Cerebral peduncle Basis pedunculi Choroid plexus of fourth ventricle Fourth ventricle, NOS Infratentorial brain, NOS Medulla oblongata Midbrain Olive Pons Pyramid 9380/3: Glioma, malignant (C71._) Glioma, NOS (except Nasal glioma, not neoplastic) (C71._)	.
No	Yes	No	No	Asian	Not Hispanic or Latino	Not Hispanic or Latino Asian	Female	13	10-14	C71.7: Brain stem Cerebral peduncle Basis pedunculi Choroid plexus of fourth ventricle Fourth ventricle, NOS Infratentorial brain, NOS Medulla oblongata Midbrain Olive Pons Pyramid 9380/3: Glioma, malignant (C71._) Glioma, NOS (except Nasal glioma, not neoplastic) (C71._)	.
No	Yes	No	No	White	Not Hispanic or Latino	Not Hispanic or Latino White	Male	7	5-9	C71.7: Brain stem Cerebral peduncle Basis pedunculi Choroid plexus of fourth ventricle Fourth ventricle, NOS Infratentorial brain, NOS Medulla oblongata Midbrain Olive Pons Pyramid 9380/3: Glioma, malignant (C71._) Glioma, NOS (except Nasal glioma, not neoplastic) (C71._)	.
No	No	No	No	White	Not Hispanic or Latino	Not Hispanic or Latino White	Male	7	5-9	C71.7: Brain stem Cerebral peduncle Basis pedunculi Choroid plexus of fourth ventricle Fourth ventricle, NOS Infratentorial brain, NOS Medulla oblongata Midbrain Olive Pons Pyramid 9380/3: Glioma, malignant (C71._) Glioma, NOS (except Nasal glioma, not neoplastic) (C71._)	.
No	Yes	No	No	White	Not Hispanic or Latino	Not Hispanic or Latino White	Male	3	0-4	C71.9: Brain, NOS Intracranial site Cranial fossa, NOS Anterior cranial fossa Middle cranial fossa Posterior cranial fossa Suprasellar 9380/3: Glioma, malignant (C71._) Glioma, NOS (except Nasal glioma, not neoplastic) (C71._)	.
No	No	No	No	White	Not Hispanic or Latino	Not Hispanic or Latino White	Female	6	5-9	C71.7: Brain stem Cerebral peduncle Basis pedunculi Choroid plexus of fourth ventricle Fourth ventricle, NOS Infratentorial brain, NOS Medulla oblongata Midbrain Olive Pons Pyramid 9380/3: Glioma, malignant (C71._) Glioma, NOS (except Nasal glioma, not neoplastic) (C71._)	.
Yes	Yes	Yes	No	Unknown or Not Reported	Unknown or Not Reported	Unknown or Not Reported Unknown or Not Reported	Female	7	5-9	C71.9: Brain, NOS Intracranial site Cranial fossa, NOS Anterior cranial fossa Middle cranial fossa Posterior cranial fossa Suprasellar 9380/3: Glioma, malignant (C71._) Glioma, NOS (except Nasal glioma, not neoplastic) (C71._)	.
Yes	Yes	Yes	No	Unknown or Not Reported	Hispanic or Latino	Hispanic or Latino Unknown or Not Reported	Female	11	10-14	C71.7: Brain stem Cerebral peduncle Basis pedunculi Choroid plexus of fourth ventricle Fourth ventricle, NOS Infratentorial brain, NOS Medulla oblongata Midbrain Olive Pons Pyramid 9400/3: Astrocytoma, NOS (C71._) Astroglioma (C71._) Astrocytic glioma (C71._) Cystic astrocytoma (C71._)	.
No	Yes	No	No	White	Not Hispanic or Latino	Not Hispanic or Latino White	Male	14	10-14	C71.7: Brain stem Cerebral peduncle Basis pedunculi Choroid plexus of fourth ventricle Fourth ventricle, NOS Infratentorial brain, NOS Medulla oblongata Midbrain Olive Pons Pyramid 9380/3: Glioma, malignant (C71._) Glioma, NOS (except Nasal glioma, not neoplastic) (C71._)	.
No	Yes	No	No	White	Not Hispanic or Latino	Not Hispanic or Latino White	Male	2	0-4	C71.7: Brain stem Cerebral peduncle Basis pedunculi Choroid plexus of fourth ventricle Fourth ventricle, NOS Infratentorial brain, NOS Medulla oblongata Midbrain Olive Pons Pyramid 9380/3: Glioma, malignant (C71._) Glioma, NOS (except Nasal glioma, not neoplastic) (C71._)	.
No	Yes	No	No	Black or African American	Not Hispanic or Latino	Not Hispanic or Latino Black or African American	Male	5	5-9	C71.7: Brain stem Cerebral peduncle Basis pedunculi Choroid plexus of fourth ventricle Fourth ventricle, NOS Infratentorial brain, NOS Medulla oblongata Midbrain Olive Pons Pyramid 9380/3: Glioma, malignant (C71._) Glioma, NOS (except Nasal glioma, not neoplastic) (C71._)	.
Yes	Yes	Yes	No	Black or African American	Not Hispanic or Latino	Not Hispanic or Latino Black or African American	Male	3	0-4	C71.7: Brain stem Cerebral peduncle Basis pedunculi Choroid plexus of fourth ventricle Fourth ventricle, NOS Infratentorial brain, NOS Medulla oblongata Midbrain Olive Pons Pyramid 9380/3: Glioma, malignant (C71._) Glioma, NOS (except Nasal glioma, not neoplastic) (C71._)	.
No	Yes	No	No	White	Not Hispanic or Latino	Not Hispanic or Latino White	Male	7	5-9	C71.7: Brain stem Cerebral peduncle Basis pedunculi Choroid plexus of fourth ventricle Fourth ventricle, NOS Infratentorial brain, NOS Medulla oblongata Midbrain Olive Pons Pyramid 9380/3: Glioma, malignant (C71._) Glioma, NOS (except Nasal glioma, not neoplastic) (C71._)	.
Yes	No	Yes	Yes	White	Not Hispanic or Latino	Not Hispanic or Latino White	Male	6	5-9	C71.7: Brain stem Cerebral peduncle Basis pedunculi Choroid plexus of fourth ventricle Fourth ventricle, NOS Infratentorial brain, NOS Medulla oblongata Midbrain Olive Pons Pyramid 9380/3: Glioma, malignant (C71._) Glioma, NOS (except Nasal glioma, not neoplastic) (C71._)	.
No	Yes	No	No	Unknown or Not Reported	Unknown or Not Reported	Unknown or Not Reported Unknown or Not Reported	Male	12	10-14	C71.7: Brain stem Cerebral peduncle Basis pedunculi Choroid plexus of fourth ventricle Fourth ventricle, NOS Infratentorial brain, NOS Medulla oblongata Midbrain Olive Pons Pyramid 9380/3: Glioma, malignant (C71._) Glioma, NOS (except Nasal glioma, not neoplastic) (C71._)	.
Yes	No	No	Yes	White	Not Hispanic or Latino	Not Hispanic or Latino White	Female	10	10-14	C71.7: Brain stem Cerebral peduncle Basis pedunculi Choroid plexus of fourth ventricle Fourth ventricle, NOS Infratentorial brain, NOS Medulla oblongata Midbrain Olive Pons Pyramid 9380/3: Glioma, malignant (C71._) Glioma, NOS (except Nasal glioma, not neoplastic) (C71._)	.
Yes	Yes	Yes	Yes	Black or African American	Not Hispanic or Latino	Not Hispanic or Latino Black or African American	Male	5	5-9	C71.7: Brain stem Cerebral peduncle Basis pedunculi Choroid plexus of fourth ventricle Fourth ventricle, NOS Infratentorial brain, NOS Medulla oblongata Midbrain Olive Pons Pyramid 9380/3: Glioma, malignant (C71._) Glioma, NOS (except Nasal glioma, not neoplastic) (C71._)	.
Yes	Yes	Yes	Yes	White	Not Hispanic or Latino	Not Hispanic or Latino White	Female	10	10-14	C71.7: Brain stem Cerebral peduncle Basis pedunculi Choroid plexus of fourth ventricle Fourth ventricle, NOS Infratentorial brain, NOS Medulla oblongata Midbrain Olive Pons Pyramid 9380/3: Glioma, malignant (C71._) Glioma, NOS (except Nasal glioma, not neoplastic) (C71._)	.
No	No	No	No	White	Not Hispanic or Latino	Not Hispanic or Latino White	Male	7	5-9	C71.7: Brain stem Cerebral peduncle Basis pedunculi Choroid plexus of fourth ventricle Fourth ventricle, NOS Infratentorial brain, NOS Medulla oblongata Midbrain Olive Pons Pyramid 9380/3: Glioma, malignant (C71._) Glioma, NOS (except Nasal glioma, not neoplastic) (C71._)	.
No	No	Yes	Yes	White	Not Hispanic or Latino	Not Hispanic or Latino White	Female	5	5-9	C71.7: Brain stem Cerebral peduncle Basis pedunculi Choroid plexus of fourth ventricle Fourth ventricle, NOS Infratentorial brain, NOS Medulla oblongata Midbrain Olive Pons Pyramid 9380/3: Glioma, malignant (C71._) Glioma, NOS (except Nasal glioma, not neoplastic) (C71._)	.
Yes	Yes	Yes	Yes	White	Hispanic or Latino	Hispanic or Latino White	Female	18	15-19	C71.7: Brain stem Cerebral peduncle Basis pedunculi Choroid plexus of fourth ventricle Fourth ventricle, NOS Infratentorial brain, NOS Medulla oblongata Midbrain Olive Pons Pyramid 9380/3: Glioma, malignant (C71._) Glioma, NOS (except Nasal glioma, not neoplastic) (C71._)	.
Yes	No	Yes	No	White	Not Hispanic or Latino	Not Hispanic or Latino White	Female	10	10-14	C71.7: Brain stem Cerebral peduncle Basis pedunculi Choroid plexus of fourth ventricle Fourth ventricle, NOS Infratentorial brain, NOS Medulla oblongata Midbrain Olive Pons Pyramid 9380/3: Glioma, malignant (C71._) Glioma, NOS (except Nasal glioma, not neoplastic) (C71._)	.
No	Yes	No	No	Black or African American	Not Hispanic or Latino	Not Hispanic or Latino Black or African American	Female	5	5-9	C71.7: Brain stem Cerebral peduncle Basis pedunculi Choroid plexus of fourth ventricle Fourth ventricle, NOS Infratentorial brain, NOS Medulla oblongata Midbrain Olive Pons Pyramid 9380/3: Glioma, malignant (C71._) Glioma, NOS (except Nasal glioma, not neoplastic) (C71._)	.
Yes	Yes	Yes	No	White	Hispanic or Latino	Hispanic or Latino White	Female	5	5-9	C71.9: Brain, NOS Intracranial site Cranial fossa, NOS Anterior cranial fossa Middle cranial fossa Posterior cranial fossa Suprasellar 9380/3: Glioma, malignant (C71._) Glioma, NOS (except Nasal glioma, not neoplastic) (C71._)	.
No	Yes	No	No	Unknown or Not Reported	Unknown or Not Reported	Unknown or Not Reported Unknown or Not Reported	Male	6	5-9	C71.9: Brain, NOS Intracranial site Cranial fossa, NOS Anterior cranial fossa Middle cranial fossa Posterior cranial fossa Suprasellar 9380/3: Glioma, malignant (C71._) Glioma, NOS (except Nasal glioma, not neoplastic) (C71._)	.
No	Yes	No	No	Black or African American	Not Hispanic or Latino	Not Hispanic or Latino Black or African American	Female	9	5-9	C71.7: Brain stem Cerebral peduncle Basis pedunculi Choroid plexus of fourth ventricle Fourth ventricle, NOS Infratentorial brain, NOS Medulla oblongata Midbrain Olive Pons Pyramid 9380/3: Glioma, malignant (C71._) Glioma, NOS (except Nasal glioma, not neoplastic) (C71._)	.
No	Yes	No	No	Unknown or Not Reported	Not Hispanic or Latino	Not Hispanic or Latino Unknown or Not Reported	Male	6	5-9	C71.7: Brain stem Cerebral peduncle Basis pedunculi Choroid plexus of fourth ventricle Fourth ventricle, NOS Infratentorial brain, NOS Medulla oblongata Midbrain Olive Pons Pyramid 9380/3: Glioma, malignant (C71._) Glioma, NOS (except Nasal glioma, not neoplastic) (C71._)	.
No	No	No	No	White	Not Hispanic or Latino	Not Hispanic or Latino White	Male	9	5-9	C71.7: Brain stem Cerebral peduncle Basis pedunculi Choroid plexus of fourth ventricle Fourth ventricle, NOS Infratentorial brain, NOS Medulla oblongata Midbrain Olive Pons Pyramid 9380/3: Glioma, malignant (C71._) Glioma, NOS (except Nasal glioma, not neoplastic) (C71._)	.
No	No	Yes	No	Unknown or Not Reported	Not Hispanic or Latino	Not Hispanic or Latino Unknown or Not Reported	Female	7	5-9	C71.7: Brain stem Cerebral peduncle Basis pedunculi Choroid plexus of fourth ventricle Fourth ventricle, NOS Infratentorial brain, NOS Medulla oblongata Midbrain Olive Pons Pyramid 9380/3: Glioma, malignant (C71._) Glioma, NOS (except Nasal glioma, not neoplastic) (C71._)	.
No	Yes	No	No	Unknown or Not Reported	Unknown or Not Reported	Unknown or Not Reported Unknown or Not Reported	Female	9	5-9	C71.7: Brain stem Cerebral peduncle Basis pedunculi Choroid plexus of fourth ventricle Fourth ventricle, NOS Infratentorial brain, NOS Medulla oblongata Midbrain Olive Pons Pyramid 9380/3: Glioma, malignant (C71._) Glioma, NOS (except Nasal glioma, not neoplastic) (C71._)	.
No	No	No	No	White	Not Hispanic or Latino	Not Hispanic or Latino White	Female	5	5-9	C71.7: Brain stem Cerebral peduncle Basis pedunculi Choroid plexus of fourth ventricle Fourth ventricle, NOS Infratentorial brain, NOS Medulla oblongata Midbrain Olive Pons Pyramid 9380/3: Glioma, malignant (C71._) Glioma, NOS (except Nasal glioma, not neoplastic) (C71._)	.
No	Yes	No	No	White	Hispanic or Latino	Hispanic or Latino White	Female	7	5-9	C71.9: Brain, NOS Intracranial site Cranial fossa, NOS Anterior cranial fossa Middle cranial fossa Posterior cranial fossa Suprasellar 9380/3: Glioma, malignant (C71._) Glioma, NOS (except Nasal glioma, not neoplastic) (C71._)	.
No	Yes	No	No	White	Not Hispanic or Latino	Not Hispanic or Latino White	Male	18	15-19	C71.7: Brain stem Cerebral peduncle Basis pedunculi Choroid plexus of fourth ventricle Fourth ventricle, NOS Infratentorial brain, NOS Medulla oblongata Midbrain Olive Pons Pyramid 9380/3: Glioma, malignant (C71._) Glioma, NOS (except Nasal glioma, not neoplastic) (C71._)	.
No	Yes	No	No	White	Not Hispanic or Latino	Not Hispanic or Latino White	Female	7	5-9	C71.7: Brain stem Cerebral peduncle Basis pedunculi Choroid plexus of fourth ventricle Fourth ventricle, NOS Infratentorial brain, NOS Medulla oblongata Midbrain Olive Pons Pyramid 9380/3: Glioma, malignant (C71._) Glioma, NOS (except Nasal glioma, not neoplastic) (C71._)	.
No	No	No	Yes	White	Not Hispanic or Latino	Not Hispanic or Latino White	Male	5	5-9	C71.7: Brain stem Cerebral peduncle Basis pedunculi Choroid plexus of fourth ventricle Fourth ventricle, NOS Infratentorial brain, NOS Medulla oblongata Midbrain Olive Pons Pyramid 9380/3: Glioma, malignant (C71._) Glioma, NOS (except Nasal glioma, not neoplastic) (C71._)	.
No	Yes	No	No	White	Not Hispanic or Latino	Not Hispanic or Latino White	Female	17	15-19	C71.9: Brain, NOS Intracranial site Cranial fossa, NOS Anterior cranial fossa Middle cranial fossa Posterior cranial fossa Suprasellar 9401/3: Astrocytoma, anaplastic (C71._)	.
No	No	No	No	White	Not Hispanic or Latino	Not Hispanic or Latino White	Female	15	15-19	C71.9: Brain, NOS Intracranial site Cranial fossa, NOS Anterior cranial fossa Middle cranial fossa Posterior cranial fossa Suprasellar 9401/3: Astrocytoma, anaplastic (C71._)	.
No	Yes	No	No	White	Not Hispanic or Latino	Not Hispanic or Latino White	Male	17	15-19	C71.2: Temporal lobe Hippocampus Uncus 9440/3: Glioblastoma, NOS (C71._) Glioblastoma multiforme (C71._) Spongioblastoma multiforme (C71._)	.
Yes	No	No	Yes	White	Not Hispanic or Latino	Not Hispanic or Latino White	Female	11	10-14	C71.9: Brain, NOS Intracranial site Cranial fossa, NOS Anterior cranial fossa Middle cranial fossa Posterior cranial fossa Suprasellar 9440/3: Glioblastoma, NOS (C71._) Glioblastoma multiforme (C71._) Spongioblastoma multiforme (C71._)	.
No	Yes	Yes	No	White	Not Hispanic or Latino	Not Hispanic or Latino White	Female	8	5-9	C71.7: Brain stem Cerebral peduncle Basis pedunculi Choroid plexus of fourth ventricle Fourth ventricle, NOS Infratentorial brain, NOS Medulla oblongata Midbrain Olive Pons Pyramid 9380/3: Glioma, malignant (C71._) Glioma, NOS (except Nasal glioma, not neoplastic) (C71._)	.
No	Yes	Yes	No	White	Not Hispanic or Latino	Not Hispanic or Latino White	Male	10	10-14	C71.7: Brain stem Cerebral peduncle Basis pedunculi Choroid plexus of fourth ventricle Fourth ventricle, NOS Infratentorial brain, NOS Medulla oblongata Midbrain Olive Pons Pyramid 9380/3: Glioma, malignant (C71._) Glioma, NOS (except Nasal glioma, not neoplastic) (C71._)	.
No	No	No	No	White	Not Hispanic or Latino	Not Hispanic or Latino White	Female	9	5-9	C71.7: Brain stem Cerebral peduncle Basis pedunculi Choroid plexus of fourth ventricle Fourth ventricle, NOS Infratentorial brain, NOS Medulla oblongata Midbrain Olive Pons Pyramid 9380/3: Glioma, malignant (C71._) Glioma, NOS (except Nasal glioma, not neoplastic) (C71._)	.
No	No	No	No	Unknown or Not Reported	Unknown or Not Reported	Unknown or Not Reported Unknown or Not Reported	Female	4	0-4	C71.7: Brain stem Cerebral peduncle Basis pedunculi Choroid plexus of fourth ventricle Fourth ventricle, NOS Infratentorial brain, NOS Medulla oblongata Midbrain Olive Pons Pyramid 9380/3: Glioma, malignant (C71._) Glioma, NOS (except Nasal glioma, not neoplastic) (C71._)	.
No	Yes	No	No	White	Not Hispanic or Latino	Not Hispanic or Latino White	Male	10	10-14	C71.9: Brain, NOS Intracranial site Cranial fossa, NOS Anterior cranial fossa Middle cranial fossa Posterior cranial fossa Suprasellar 9440/3: Glioblastoma, NOS (C71._) Glioblastoma multiforme (C71._) Spongioblastoma multiforme (C71._)	.
No	Yes	Yes	No	White	Not Hispanic or Latino	Not Hispanic or Latino White	Female	13	10-14	C71.7: Brain stem Cerebral peduncle Basis pedunculi Choroid plexus of fourth ventricle Fourth ventricle, NOS Infratentorial brain, NOS Medulla oblongata Midbrain Olive Pons Pyramid 9380/3: Glioma, malignant (C71._) Glioma, NOS (except Nasal glioma, not neoplastic) (C71._)	.
No	Yes	No	No	White	Not Hispanic or Latino	Not Hispanic or Latino White	Male	13	10-14	C71.0: Cerebrum Basal ganglia Central white matter Cerebral cortex Cerebral hemisphere Cerebral white matter Corpus striatum Globus pallidus Hypothalamus Insula Internal capsule Island of Reil Operculum Pallium Putamen Rhinencephalon Supratentor 9440/3: Glioblastoma, NOS (C71._) Glioblastoma multiforme (C71._) Spongioblastoma multiforme (C71._)	.
No	Yes	No	No	White	Not Hispanic or Latino	Not Hispanic or Latino White	Female	24	20-24	C71.9: Brain, NOS Intracranial site Cranial fossa, NOS Anterior cranial fossa Middle cranial fossa Posterior cranial fossa Suprasellar 9401/3: Astrocytoma, anaplastic (C71._)	.
No	Yes	No	No	White	Not Hispanic or Latino	Not Hispanic or Latino White	Male	13	10-14	C71.0: Cerebrum Basal ganglia Central white matter Cerebral cortex Cerebral hemisphere Cerebral white matter Corpus striatum Globus pallidus Hypothalamus Insula Internal capsule Island of Reil Operculum Pallium Putamen Rhinencephalon Supratentor 9440/3: Glioblastoma, NOS (C71._) Glioblastoma multiforme (C71._) Spongioblastoma multiforme (C71._)	.
Yes	Yes	Yes	No	White	Hispanic or Latino	Hispanic or Latino White	Male	13	10-14	C71.7: Brain stem Cerebral peduncle Basis pedunculi Choroid plexus of fourth ventricle Fourth ventricle, NOS Infratentorial brain, NOS Medulla oblongata Midbrain Olive Pons Pyramid 9440/3: Glioblastoma, NOS (C71._) Glioblastoma multiforme (C71._) Spongioblastoma multiforme (C71._)	.
No	Yes	Yes	No	Asian	Not Hispanic or Latino	Not Hispanic or Latino Asian	Female	12	10-14	C71.2: Temporal lobe Hippocampus Uncus 9440/3: Glioblastoma, NOS (C71._) Glioblastoma multiforme (C71._) Spongioblastoma multiforme (C71._)	.
No	No	No	No	White	Not Hispanic or Latino	Not Hispanic or Latino White	Female	4	0-4	C71.0: Cerebrum Basal ganglia Central white matter Cerebral cortex Cerebral hemisphere Cerebral white matter Corpus striatum Globus pallidus Hypothalamus Insula Internal capsule Island of Reil Operculum Pallium Putamen Rhinencephalon Supratentor 9440/3: Glioblastoma, NOS (C71._) Glioblastoma multiforme (C71._) Spongioblastoma multiforme (C71._)	.
Yes	Yes	No	No	Unknown or Not Reported	Not Hispanic or Latino	Not Hispanic or Latino Unknown or Not Reported	Male	9	5-9	C71.2: Temporal lobe Hippocampus Uncus 9440/3: Glioblastoma, NOS (C71._) Glioblastoma multiforme (C71._) Spongioblastoma multiforme (C71._)	.
No	Yes	No	No	White	Not Hispanic or Latino	Not Hispanic or Latino White	Female	19	15-19	C71.1: Frontal lobe Frontal pole 9440/3: Glioblastoma, NOS (C71._) Glioblastoma multiforme (C71._) Spongioblastoma multiforme (C71._)	.
No	Yes	No	No	White	Not Hispanic or Latino	Not Hispanic or Latino White	Female	16	15-19	C71.3: Parietal lobe 9380/3: Glioma, malignant (C71._) Glioma, NOS (except Nasal glioma, not neoplastic) (C71._)	.
No	Yes	No	No	White	Not Hispanic or Latino	Not Hispanic or Latino White	Male	16	15-19	C71.2: Temporal lobe Hippocampus Uncus 9400/3: Astrocytoma, NOS (C71._) Astroglioma (C71._) Astrocytic glioma (C71._) Cystic astrocytoma (C71._)	.
No	Yes	No	No	Black or African American	Hispanic or Latino	Hispanic or Latino Black or African American	Male	13	10-14	C71.3: Parietal lobe 9440/3: Glioblastoma, NOS (C71._) Glioblastoma multiforme (C71._) Spongioblastoma multiforme (C71._)	.
No	Yes	No	No	White	Not Hispanic or Latino	Not Hispanic or Latino White	Female	17	15-19	C71.9: Brain, NOS Intracranial site Cranial fossa, NOS Anterior cranial fossa Middle cranial fossa Posterior cranial fossa Suprasellar 9401/3: Astrocytoma, anaplastic (C71._)	.
Yes	No	No	Yes	White	Not Hispanic or Latino	Not Hispanic or Latino White	Male	20	20-24	C71.3: Parietal lobe 9440/3: Glioblastoma, NOS (C71._) Glioblastoma multiforme (C71._) Spongioblastoma multiforme (C71._)	.
No	Yes	No	No	Black or African American	Not Hispanic or Latino	Not Hispanic or Latino Black or African American	Male	20	20-24	C71.2: Temporal lobe Hippocampus Uncus 9440/3: Glioblastoma, NOS (C71._) Glioblastoma multiforme (C71._) Spongioblastoma multiforme (C71._)	.
No	No	No	No	White	Not Hispanic or Latino	Not Hispanic or Latino White	Male	6	5-9	C71.8: Overlapping lesion of brain (See also note page 1) Corpus callosum Tapetum 9400/3: Astrocytoma, NOS (C71._) Astroglioma (C71._) Astrocytic glioma (C71._) Cystic astrocytoma (C71._)	.
No	No	No	No	White	Not Hispanic or Latino	Not Hispanic or Latino White	Male	14	10-14	C71.4: Occipital lobe Occipital pole 9440/3: Glioblastoma, NOS (C71._) Glioblastoma multiforme (C71._) Spongioblastoma multiforme (C71._)	.
Yes	Yes	Yes	No	Asian	Not Hispanic or Latino	Not Hispanic or Latino Asian	Female	19	15-19	C71.6: Cerebellum, NOS Cerebellopontine angle Vermis of cerebellum 9401/3: Astrocytoma, anaplastic (C71._)	.
No	No	No	Yes	White	Not Hispanic or Latino	Not Hispanic or Latino White	Male	18	15-19	C71.1: Frontal lobe Frontal pole 9440/3: Glioblastoma, NOS (C71._) Glioblastoma multiforme (C71._) Spongioblastoma multiforme (C71._)	.
Yes	No	No	Yes	White	Not Hispanic or Latino	Not Hispanic or Latino White	Male	4	0-4	C71.0: Cerebrum Basal ganglia Central white matter Cerebral cortex Cerebral hemisphere Cerebral white matter Corpus striatum Globus pallidus Hypothalamus Insula Internal capsule Island of Reil Operculum Pallium Putamen Rhinencephalon Supratentor 9420/3: Fibrillary astrocytoma (C71._) Fibrous astrocytoma (C71._)	.
No	No	No	No	White	Not Hispanic or Latino	Not Hispanic or Latino White	Female	18	15-19	C71.0: Cerebrum Basal ganglia Central white matter Cerebral cortex Cerebral hemisphere Cerebral white matter Corpus striatum Globus pallidus Hypothalamus Insula Internal capsule Island of Reil Operculum Pallium Putamen Rhinencephalon Supratentor 9440/3: Glioblastoma, NOS (C71._) Glioblastoma multiforme (C71._) Spongioblastoma multiforme (C71._)	.
Yes	No	Yes	Yes	White	Not Hispanic or Latino	Not Hispanic or Latino White	Female	11	10-14	C71.9: Brain, NOS Intracranial site Cranial fossa, NOS Anterior cranial fossa Middle cranial fossa Posterior cranial fossa Suprasellar 9440/3: Glioblastoma, NOS (C71._) Glioblastoma multiforme (C71._) Spongioblastoma multiforme (C71._)	.
Yes	Yes	No	No	White	Not Hispanic or Latino	Not Hispanic or Latino White	Female	23	20-24	C71.3: Parietal lobe 9440/3: Glioblastoma, NOS (C71._) Glioblastoma multiforme (C71._) Spongioblastoma multiforme (C71._)	.
Yes	Yes	Yes	No	White	Hispanic or Latino	Hispanic or Latino White	Female	6	5-9	C71.7: Brain stem Cerebral peduncle Basis pedunculi Choroid plexus of fourth ventricle Fourth ventricle, NOS Infratentorial brain, NOS Medulla oblongata Midbrain Olive Pons Pyramid 9380/3: Glioma, malignant (C71._) Glioma, NOS (except Nasal glioma, not neoplastic) (C71._)	.
No	Yes	No	No	Black or African American	Not Hispanic or Latino	Not Hispanic or Latino Black or African American	Male	4	0-4	C71.7: Brain stem Cerebral peduncle Basis pedunculi Choroid plexus of fourth ventricle Fourth ventricle, NOS Infratentorial brain, NOS Medulla oblongata Midbrain Olive Pons Pyramid 9440/3: Glioblastoma, NOS (C71._) Glioblastoma multiforme (C71._) Spongioblastoma multiforme (C71._)	.
No	Yes	No	No	White	Not Hispanic or Latino	Not Hispanic or Latino White	Female	14	10-14	C71.0: Cerebrum Basal ganglia Central white matter Cerebral cortex Cerebral hemisphere Cerebral white matter Corpus striatum Globus pallidus Hypothalamus Insula Internal capsule Island of Reil Operculum Pallium Putamen Rhinencephalon Supratentor 9440/3: Glioblastoma, NOS (C71._) Glioblastoma multiforme (C71._) Spongioblastoma multiforme (C71._)	.
Yes	Yes	No	No	White	Not Hispanic or Latino	Not Hispanic or Latino White	Male	4	0-4	C71.8: Overlapping lesion of brain (See also note page 1) Corpus callosum Tapetum 9440/3: Glioblastoma, NOS (C71._) Glioblastoma multiforme (C71._) Spongioblastoma multiforme (C71._)	.
No	Yes	No	No	White	Not Hispanic or Latino	Not Hispanic or Latino White	Male	19	15-19	C71.9: Brain, NOS Intracranial site Cranial fossa, NOS Anterior cranial fossa Middle cranial fossa Posterior cranial fossa Suprasellar 9401/3: Astrocytoma, anaplastic (C71._)	.
No	No	Yes	Yes	White	Not Hispanic or Latino	Not Hispanic or Latino White	Female	12	10-14	C71.7: Brain stem Cerebral peduncle Basis pedunculi Choroid plexus of fourth ventricle Fourth ventricle, NOS Infratentorial brain, NOS Medulla oblongata Midbrain Olive Pons Pyramid 9380/3: Glioma, malignant (C71._) Glioma, NOS (except Nasal glioma, not neoplastic) (C71._)	.
No	Yes	No	No	White	Unknown or Not Reported	Unknown or Not Reported White	Male	11	10-14	C71.9: Brain, NOS Intracranial site Cranial fossa, NOS Anterior cranial fossa Middle cranial fossa Posterior cranial fossa Suprasellar 9401/3: Astrocytoma, anaplastic (C71._)	.
No	No	No	No	White	Not Hispanic or Latino	Not Hispanic or Latino White	Male	4	0-4	C71.7: Brain stem Cerebral peduncle Basis pedunculi Choroid plexus of fourth ventricle Fourth ventricle, NOS Infratentorial brain, NOS Medulla oblongata Midbrain Olive Pons Pyramid 9380/3: Glioma, malignant (C71._) Glioma, NOS (except Nasal glioma, not neoplastic) (C71._)	.
Yes	No	No	No	White	Not Hispanic or Latino	Not Hispanic or Latino White	Female	10	10-14	C71.2: Temporal lobe Hippocampus Uncus 9401/3: Astrocytoma, anaplastic (C71._)	.
Yes	Yes	Yes	No	White	Hispanic or Latino	Hispanic or Latino White	Male	10	10-14	C71.0: Cerebrum Basal ganglia Central white matter Cerebral cortex Cerebral hemisphere Cerebral white matter Corpus striatum Globus pallidus Hypothalamus Insula Internal capsule Island of Reil Operculum Pallium Putamen Rhinencephalon Supratentor 9401/3: Astrocytoma, anaplastic (C71._)	.
No	No	No	No	Unknown or Not Reported	Unknown or Not Reported	Unknown or Not Reported Unknown or Not Reported	Male	12	10-14	C71.9: Brain, NOS Intracranial site Cranial fossa, NOS Anterior cranial fossa Middle cranial fossa Posterior cranial fossa Suprasellar 9401/3: Astrocytoma, anaplastic (C71._)	.
No	Yes	No	No	White	Not Hispanic or Latino	Not Hispanic or Latino White	Male	19	15-19	C71.1: Frontal lobe Frontal pole 9401/3: Astrocytoma, anaplastic (C71._)	.
Yes	Yes	Yes	No	White	Hispanic or Latino	Hispanic or Latino White	Male	13	10-14	C71.6: Cerebellum, NOS Cerebellopontine angle Vermis of cerebellum 9442/3: Gliosarcoma (C71._) Glioblastoma with sarcomatous component (C71._)	.
No	Yes	No	No	White	Not Hispanic or Latino	Not Hispanic or Latino White	Female	8	5-9	C71.7: Brain stem Cerebral peduncle Basis pedunculi Choroid plexus of fourth ventricle Fourth ventricle, NOS Infratentorial brain, NOS Medulla oblongata Midbrain Olive Pons Pyramid 9440/3: Glioblastoma, NOS (C71._) Glioblastoma multiforme (C71._) Spongioblastoma multiforme (C71._)	.
No	Yes	Yes	No	White	Hispanic or Latino	Hispanic or Latino White	Male	14	10-14	C71.0: Cerebrum Basal ganglia Central white matter Cerebral cortex Cerebral hemisphere Cerebral white matter Corpus striatum Globus pallidus Hypothalamus Insula Internal capsule Island of Reil Operculum Pallium Putamen Rhinencephalon Supratentor 9440/3: Glioblastoma, NOS (C71._) Glioblastoma multiforme (C71._) Spongioblastoma multiforme (C71._)	.
No	Yes	Yes	No	White	Not Hispanic or Latino	Not Hispanic or Latino White	Female	12	10-14	C71.9: Brain, NOS Intracranial site Cranial fossa, NOS Anterior cranial fossa Middle cranial fossa Posterior cranial fossa Suprasellar 9442/3: Gliosarcoma (C71._) Glioblastoma with sarcomatous component (C71._)	.
Yes	Yes	Yes	No	Unknown or Not Reported	Not Hispanic or Latino	Not Hispanic or Latino Unknown or Not Reported	Female	4	0-4	C71.7: Brain stem Cerebral peduncle Basis pedunculi Choroid plexus of fourth ventricle Fourth ventricle, NOS Infratentorial brain, NOS Medulla oblongata Midbrain Olive Pons Pyramid 9380/3: Glioma, malignant (C71._) Glioma, NOS (except Nasal glioma, not neoplastic) (C71._)	.
No	Yes	No	No	White	Not Hispanic or Latino	Not Hispanic or Latino White	Female	9	5-9	C71.7: Brain stem Cerebral peduncle Basis pedunculi Choroid plexus of fourth ventricle Fourth ventricle, NOS Infratentorial brain, NOS Medulla oblongata Midbrain Olive Pons Pyramid 9380/3: Glioma, malignant (C71._) Glioma, NOS (except Nasal glioma, not neoplastic) (C71._)	.
Yes	Yes	No	No	White	Not Hispanic or Latino	Not Hispanic or Latino White	Male	10	10-14	C71.7: Brain stem Cerebral peduncle Basis pedunculi Choroid plexus of fourth ventricle Fourth ventricle, NOS Infratentorial brain, NOS Medulla oblongata Midbrain Olive Pons Pyramid 9380/3: Glioma, malignant (C71._) Glioma, NOS (except Nasal glioma, not neoplastic) (C71._)	.
No	Yes	Yes	No	White	Hispanic or Latino	Hispanic or Latino White	Female	18	15-19	C71.9: Brain, NOS Intracranial site Cranial fossa, NOS Anterior cranial fossa Middle cranial fossa Posterior cranial fossa Suprasellar 9440/3: Glioblastoma, NOS (C71._) Glioblastoma multiforme (C71._) Spongioblastoma multiforme (C71._)	.
No	No	Yes	Yes	White	Not Hispanic or Latino	Not Hispanic or Latino White	Male	7	5-9	C71.9: Brain, NOS Intracranial site Cranial fossa, NOS Anterior cranial fossa Middle cranial fossa Posterior cranial fossa Suprasellar 9380/3: Glioma, malignant (C71._) Glioma, NOS (except Nasal glioma, not neoplastic) (C71._)	.
Yes	Yes	Yes	No	Asian	Not Hispanic or Latino	Not Hispanic or Latino Asian	Male	6	5-9	C71.6: Cerebellum, NOS Cerebellopontine angle Vermis of cerebellum 9440/3: Glioblastoma, NOS (C71._) Glioblastoma multiforme (C71._) Spongioblastoma multiforme (C71._)	.
No	Yes	No	No	White	Not Hispanic or Latino	Not Hispanic or Latino White	Male	8	5-9	C71.4: Occipital lobe Occipital pole 9440/3: Glioblastoma, NOS (C71._) Glioblastoma multiforme (C71._) Spongioblastoma multiforme (C71._)	.
Yes	Yes	Yes	No	White	Hispanic or Latino	Hispanic or Latino White	Male	12	10-14	C71.7: Brain stem Cerebral peduncle Basis pedunculi Choroid plexus of fourth ventricle Fourth ventricle, NOS Infratentorial brain, NOS Medulla oblongata Midbrain Olive Pons Pyramid 9380/3: Glioma, malignant (C71._) Glioma, NOS (except Nasal glioma, not neoplastic) (C71._)	.
No	Yes	No	No	White	Not Hispanic or Latino	Not Hispanic or Latino White	Male	22	20-24	C71.1: Frontal lobe Frontal pole 9401/3: Astrocytoma, anaplastic (C71._)	.
Yes	Yes	Yes	Yes	Asian	Not Hispanic or Latino	Not Hispanic or Latino Asian	Male	8	5-9	C71.9: Brain, NOS Intracranial site Cranial fossa, NOS Anterior cranial fossa Middle cranial fossa Posterior cranial fossa Suprasellar 9440/3: Glioblastoma, NOS (C71._) Glioblastoma multiforme (C71._) Spongioblastoma multiforme (C71._)	.
Yes	Yes	No	No	Unknown or Not Reported	Not Hispanic or Latino	Not Hispanic or Latino Unknown or Not Reported	Female	10	10-14	C71.9: Brain, NOS Intracranial site Cranial fossa, NOS Anterior cranial fossa Middle cranial fossa Posterior cranial fossa Suprasellar 9380/3: Glioma, malignant (C71._) Glioma, NOS (except Nasal glioma, not neoplastic) (C71._)	.
Yes	Yes	Yes	No	Black or African American	Not Hispanic or Latino	Not Hispanic or Latino Black or African American	Female	10	10-14	C71.9: Brain, NOS Intracranial site Cranial fossa, NOS Anterior cranial fossa Middle cranial fossa Posterior cranial fossa Suprasellar 9380/3: Glioma, malignant (C71._) Glioma, NOS (except Nasal glioma, not neoplastic) (C71._)	.
No	Yes	Yes	No	White	Not Hispanic or Latino	Not Hispanic or Latino White	Male	20	20-24	C71.9: Brain, NOS Intracranial site Cranial fossa, NOS Anterior cranial fossa Middle cranial fossa Posterior cranial fossa Suprasellar 9401/3: Astrocytoma, anaplastic (C71._)	.
No	Yes	No	No	White	Not Hispanic or Latino	Not Hispanic or Latino White	Female	9	5-9	C71.7: Brain stem Cerebral peduncle Basis pedunculi Choroid plexus of fourth ventricle Fourth ventricle, NOS Infratentorial brain, NOS Medulla oblongata Midbrain Olive Pons Pyramid 9380/3: Glioma, malignant (C71._) Glioma, NOS (except Nasal glioma, not neoplastic) (C71._)	.
No	Yes	No	No	White	Unknown or Not Reported	Unknown or Not Reported White	Male	16	15-19	C71.1: Frontal lobe Frontal pole 9440/3: Glioblastoma, NOS (C71._) Glioblastoma multiforme (C71._) Spongioblastoma multiforme (C71._)	.
No	No	No	No	Black or African American	Not Hispanic or Latino	Not Hispanic or Latino Black or African American	Male	5	5-9	C71.7: Brain stem Cerebral peduncle Basis pedunculi Choroid plexus of fourth ventricle Fourth ventricle, NOS Infratentorial brain, NOS Medulla oblongata Midbrain Olive Pons Pyramid 9380/3: Glioma, malignant (C71._) Glioma, NOS (except Nasal glioma, not neoplastic) (C71._)	.
Yes	Yes	Yes	No	White	Hispanic or Latino	Hispanic or Latino White	Female	5	5-9	C71.7: Brain stem Cerebral peduncle Basis pedunculi Choroid plexus of fourth ventricle Fourth ventricle, NOS Infratentorial brain, NOS Medulla oblongata Midbrain Olive Pons Pyramid 9380/3: Glioma, malignant (C71._) Glioma, NOS (except Nasal glioma, not neoplastic) (C71._)	.
No	Yes	No	No	White	Not Hispanic or Latino	Not Hispanic or Latino White	Female	17	15-19	C71.1: Frontal lobe Frontal pole 9401/3: Astrocytoma, anaplastic (C71._)	.
Yes	No	Yes	Yes	White	Not Hispanic or Latino	Not Hispanic or Latino White	Male	14	10-14	C71.0: Cerebrum Basal ganglia Central white matter Cerebral cortex Cerebral hemisphere Cerebral white matter Corpus striatum Globus pallidus Hypothalamus Insula Internal capsule Island of Reil Operculum Pallium Putamen Rhinencephalon Supratentor 9440/3: Glioblastoma, NOS (C71._) Glioblastoma multiforme (C71._) Spongioblastoma multiforme (C71._)	.
No	Yes	No	No	Black or African American	Hispanic or Latino	Hispanic or Latino Black or African American	Female	4	0-4	C71.7: Brain stem Cerebral peduncle Basis pedunculi Choroid plexus of fourth ventricle Fourth ventricle, NOS Infratentorial brain, NOS Medulla oblongata Midbrain Olive Pons Pyramid 9380/3: Glioma, malignant (C71._) Glioma, NOS (except Nasal glioma, not neoplastic) (C71._)	.
No	Yes	No	No	White	Not Hispanic or Latino	Not Hispanic or Latino White	Female	7	5-9	C71.7: Brain stem Cerebral peduncle Basis pedunculi Choroid plexus of fourth ventricle Fourth ventricle, NOS Infratentorial brain, NOS Medulla oblongata Midbrain Olive Pons Pyramid 9380/3: Glioma, malignant (C71._) Glioma, NOS (except Nasal glioma, not neoplastic) (C71._)	.
No	Yes	No	No	White	Not Hispanic or Latino	Not Hispanic or Latino White	Male	12	10-14	C71.2: Temporal lobe Hippocampus Uncus 9440/3: Glioblastoma, NOS (C71._) Glioblastoma multiforme (C71._) Spongioblastoma multiforme (C71._)	.
No	Yes	No	No	White	Not Hispanic or Latino	Not Hispanic or Latino White	Male	20	20-24	C71.0: Cerebrum Basal ganglia Central white matter Cerebral cortex Cerebral hemisphere Cerebral white matter Corpus striatum Globus pallidus Hypothalamus Insula Internal capsule Island of Reil Operculum Pallium Putamen Rhinencephalon Supratentor 9440/3: Glioblastoma, NOS (C71._) Glioblastoma multiforme (C71._) Spongioblastoma multiforme (C71._)	.
No	Yes	No	No	White	Not Hispanic or Latino	Not Hispanic or Latino White	Male	12	10-14	C71.7: Brain stem Cerebral peduncle Basis pedunculi Choroid plexus of fourth ventricle Fourth ventricle, NOS Infratentorial brain, NOS Medulla oblongata Midbrain Olive Pons Pyramid 9380/3: Glioma, malignant (C71._) Glioma, NOS (except Nasal glioma, not neoplastic) (C71._)	.
No	Yes	Yes	No	White	Not Hispanic or Latino	Not Hispanic or Latino White	Male	12	10-14	C71.7: Brain stem Cerebral peduncle Basis pedunculi Choroid plexus of fourth ventricle Fourth ventricle, NOS Infratentorial brain, NOS Medulla oblongata Midbrain Olive Pons Pyramid 9380/3: Glioma, malignant (C71._) Glioma, NOS (except Nasal glioma, not neoplastic) (C71._)	.
No	Yes	No	No	Black or African American	Not Hispanic or Latino	Not Hispanic or Latino Black or African American	Male	20	20-24	C71.9: Brain, NOS Intracranial site Cranial fossa, NOS Anterior cranial fossa Middle cranial fossa Posterior cranial fossa Suprasellar 9401/3: Astrocytoma, anaplastic (C71._)	.
No	Yes	No	No	Asian	Not Hispanic or Latino	Not Hispanic or Latino Asian	Male	6	5-9	C71.7: Brain stem Cerebral peduncle Basis pedunculi Choroid plexus of fourth ventricle Fourth ventricle, NOS Infratentorial brain, NOS Medulla oblongata Midbrain Olive Pons Pyramid 9380/3: Glioma, malignant (C71._) Glioma, NOS (except Nasal glioma, not neoplastic) (C71._)	.
No	Yes	No	No	White	Hispanic or Latino	Hispanic or Latino White	Male	17	15-19	C71.7: Brain stem Cerebral peduncle Basis pedunculi Choroid plexus of fourth ventricle Fourth ventricle, NOS Infratentorial brain, NOS Medulla oblongata Midbrain Olive Pons Pyramid 9380/3: Glioma, malignant (C71._) Glioma, NOS (except Nasal glioma, not neoplastic) (C71._)	.
No	No	No	No	White	Not Hispanic or Latino	Not Hispanic or Latino White	Female	10	10-14	C71.1: Frontal lobe Frontal pole 9440/3: Glioblastoma, NOS (C71._) Glioblastoma multiforme (C71._) Spongioblastoma multiforme (C71._)	.
No	Yes	No	No	Black or African American	Not Hispanic or Latino	Not Hispanic or Latino Black or African American	Male	10	10-14	C71.7: Brain stem Cerebral peduncle Basis pedunculi Choroid plexus of fourth ventricle Fourth ventricle, NOS Infratentorial brain, NOS Medulla oblongata Midbrain Olive Pons Pyramid 9380/3: Glioma, malignant (C71._) Glioma, NOS (except Nasal glioma, not neoplastic) (C71._)	.
Yes	Yes	No	No	Unknown or Not Reported	Not Hispanic or Latino	Not Hispanic or Latino Unknown or Not Reported	Female	17	15-19	C71.7: Brain stem Cerebral peduncle Basis pedunculi Choroid plexus of fourth ventricle Fourth ventricle, NOS Infratentorial brain, NOS Medulla oblongata Midbrain Olive Pons Pyramid 9380/3: Glioma, malignant (C71._) Glioma, NOS (except Nasal glioma, not neoplastic) (C71._)	.
No	Yes	No	No	White	Not Hispanic or Latino	Not Hispanic or Latino White	Male	17	15-19	C71.7: Brain stem Cerebral peduncle Basis pedunculi Choroid plexus of fourth ventricle Fourth ventricle, NOS Infratentorial brain, NOS Medulla oblongata Midbrain Olive Pons Pyramid 9380/3: Glioma, malignant (C71._) Glioma, NOS (except Nasal glioma, not neoplastic) (C71._)	.
Yes	Yes	Yes	Yes	White	Not Hispanic or Latino	Not Hispanic or Latino White	Male	10	10-14	C71.9: Brain, NOS Intracranial site Cranial fossa, NOS Anterior cranial fossa Middle cranial fossa Posterior cranial fossa Suprasellar 9441/3: Giant cell glioblastoma (C71._)	.
No	Yes	No	No	Black or African American	Not Hispanic or Latino	Not Hispanic or Latino Black or African American	Female	11	10-14	C71.9: Brain, NOS Intracranial site Cranial fossa, NOS Anterior cranial fossa Middle cranial fossa Posterior cranial fossa Suprasellar 9440/3: Glioblastoma, NOS (C71._) Glioblastoma multiforme (C71._) Spongioblastoma multiforme (C71._)	.
No	Yes	No	No	White	Not Hispanic or Latino	Not Hispanic or Latino White	Female	13	10-14	C71.9: Brain, NOS Intracranial site Cranial fossa, NOS Anterior cranial fossa Middle cranial fossa Posterior cranial fossa Suprasellar 9440/3: Glioblastoma, NOS (C71._) Glioblastoma multiforme (C71._) Spongioblastoma multiforme (C71._)	.
Yes	Yes	No	No	White	Not Hispanic or Latino	Not Hispanic or Latino White	Female	16	15-19	C71.3: Parietal lobe 9440/3: Glioblastoma, NOS (C71._) Glioblastoma multiforme (C71._) Spongioblastoma multiforme (C71._)	.
No	Yes	No	No	White	Not Hispanic or Latino	Not Hispanic or Latino White	Male	15	15-19	C71.0: Cerebrum Basal ganglia Central white matter Cerebral cortex Cerebral hemisphere Cerebral white matter Corpus striatum Globus pallidus Hypothalamus Insula Internal capsule Island of Reil Operculum Pallium Putamen Rhinencephalon Supratentor 9440/3: Glioblastoma, NOS (C71._) Glioblastoma multiforme (C71._) Spongioblastoma multiforme (C71._)	.
No	Yes	No	No	White	Not Hispanic or Latino	Not Hispanic or Latino White	Male	12	10-14	C71.0: Cerebrum Basal ganglia Central white matter Cerebral cortex Cerebral hemisphere Cerebral white matter Corpus striatum Globus pallidus Hypothalamus Insula Internal capsule Island of Reil Operculum Pallium Putamen Rhinencephalon Supratentor 9380/3: Glioma, malignant (C71._) Glioma, NOS (except Nasal glioma, not neoplastic) (C71._)	.
Yes	Yes	Yes	No	Unknown or Not Reported	Unknown or Not Reported	Unknown or Not Reported Unknown or Not Reported	Female	17	15-19	C71.1: Frontal lobe Frontal pole 9401/3: Astrocytoma, anaplastic (C71._)	.
Yes	No	No	Yes	White	Not Hispanic or Latino	Not Hispanic or Latino White	Female	7	5-9	C71.0: Cerebrum Basal ganglia Central white matter Cerebral cortex Cerebral hemisphere Cerebral white matter Corpus striatum Globus pallidus Hypothalamus Insula Internal capsule Island of Reil Operculum Pallium Putamen Rhinencephalon Supratentor 9440/3: Glioblastoma, NOS (C71._) Glioblastoma multiforme (C71._) Spongioblastoma multiforme (C71._)	.
No	Yes	No	No	White	Not Hispanic or Latino	Not Hispanic or Latino White	Female	4	0-4	C71.7: Brain stem Cerebral peduncle Basis pedunculi Choroid plexus of fourth ventricle Fourth ventricle, NOS Infratentorial brain, NOS Medulla oblongata Midbrain Olive Pons Pyramid 9401/3: Astrocytoma, anaplastic (C71._)	.
No	Yes	No	No	White	Not Hispanic or Latino	Not Hispanic or Latino White	Male	15	15-19	C71.7: Brain stem Cerebral peduncle Basis pedunculi Choroid plexus of fourth ventricle Fourth ventricle, NOS Infratentorial brain, NOS Medulla oblongata Midbrain Olive Pons Pyramid 9401/3: Astrocytoma, anaplastic (C71._)	.
Yes	Yes	Yes	No	White	Not Hispanic or Latino	Not Hispanic or Latino White	Male	11	10-14	C71.7: Brain stem Cerebral peduncle Basis pedunculi Choroid plexus of fourth ventricle Fourth ventricle, NOS Infratentorial brain, NOS Medulla oblongata Midbrain Olive Pons Pyramid 9380/3: Glioma, malignant (C71._) Glioma, NOS (except Nasal glioma, not neoplastic) (C71._)	.
Yes	Yes	Yes	No	White	Not Hispanic or Latino	Not Hispanic or Latino White	Female	4	0-4	C71.7: Brain stem Cerebral peduncle Basis pedunculi Choroid plexus of fourth ventricle Fourth ventricle, NOS Infratentorial brain, NOS Medulla oblongata Midbrain Olive Pons Pyramid 9440/3: Glioblastoma, NOS (C71._) Glioblastoma multiforme (C71._) Spongioblastoma multiforme (C71._)	.
Yes	Yes	Yes	Yes	Unknown or Not Reported	Not Hispanic or Latino	Not Hispanic or Latino Unknown or Not Reported	Male	4	0-4	C71.7: Brain stem Cerebral peduncle Basis pedunculi Choroid plexus of fourth ventricle Fourth ventricle, NOS Infratentorial brain, NOS Medulla oblongata Midbrain Olive Pons Pyramid 9380/3: Glioma, malignant (C71._) Glioma, NOS (except Nasal glioma, not neoplastic) (C71._)	.
No	Yes	No	No	White	Not Hispanic or Latino	Not Hispanic or Latino White	Male	8	5-9	C71.7: Brain stem Cerebral peduncle Basis pedunculi Choroid plexus of fourth ventricle Fourth ventricle, NOS Infratentorial brain, NOS Medulla oblongata Midbrain Olive Pons Pyramid 9380/3: Glioma, malignant (C71._) Glioma, NOS (except Nasal glioma, not neoplastic) (C71._)	.
No	Yes	No	No	White	Hispanic or Latino	Hispanic or Latino White	Male	8	5-9	C71.7: Brain stem Cerebral peduncle Basis pedunculi Choroid plexus of fourth ventricle Fourth ventricle, NOS Infratentorial brain, NOS Medulla oblongata Midbrain Olive Pons Pyramid 9380/3: Glioma, malignant (C71._) Glioma, NOS (except Nasal glioma, not neoplastic) (C71._)	.
Yes	Yes	Yes	Yes	White	Hispanic or Latino	Hispanic or Latino White	Male	18	15-19	C71.1: Frontal lobe Frontal pole 9401/3: Astrocytoma, anaplastic (C71._)	.
Yes	No	Yes	Yes	Black or African American	Not Hispanic or Latino	Not Hispanic or Latino Black or African American	Male	17	15-19	C71.9: Brain, NOS Intracranial site Cranial fossa, NOS Anterior cranial fossa Middle cranial fossa Posterior cranial fossa Suprasellar 9380/3: Glioma, malignant (C71._) Glioma, NOS (except Nasal glioma, not neoplastic) (C71._)	.
No	Yes	No	No	White	Not Hispanic or Latino	Not Hispanic or Latino White	Female	18	15-19	C71.6: Cerebellum, NOS Cerebellopontine angle Vermis of cerebellum 9440/3: Glioblastoma, NOS (C71._) Glioblastoma multiforme (C71._) Spongioblastoma multiforme (C71._)	.
Yes	Yes	No	No	White	Hispanic or Latino	Hispanic or Latino White	Male	7	5-9	C71.7: Brain stem Cerebral peduncle Basis pedunculi Choroid plexus of fourth ventricle Fourth ventricle, NOS Infratentorial brain, NOS Medulla oblongata Midbrain Olive Pons Pyramid 9380/3: Glioma, malignant (C71._) Glioma, NOS (except Nasal glioma, not neoplastic) (C71._)	.
No	Yes	No	No	White	Not Hispanic or Latino	Not Hispanic or Latino White	Female	11	10-14	C71.9: Brain, NOS Intracranial site Cranial fossa, NOS Anterior cranial fossa Middle cranial fossa Posterior cranial fossa Suprasellar 9380/3: Glioma, malignant (C71._) Glioma, NOS (except Nasal glioma, not neoplastic) (C71._)	.
No	Yes	No	No	White	Not Hispanic or Latino	Not Hispanic or Latino White	Female	5	5-9	C71.9: Brain, NOS Intracranial site Cranial fossa, NOS Anterior cranial fossa Middle cranial fossa Posterior cranial fossa Suprasellar 9380/3: Glioma, malignant (C71._) Glioma, NOS (except Nasal glioma, not neoplastic) (C71._)	.
Yes	Yes	Yes	No	White	Not Hispanic or Latino	Not Hispanic or Latino White	Male	18	15-19	C71.9: Brain, NOS Intracranial site Cranial fossa, NOS Anterior cranial fossa Middle cranial fossa Posterior cranial fossa Suprasellar 9380/3: Glioma, malignant (C71._) Glioma, NOS (except Nasal glioma, not neoplastic) (C71._)	.
No	Yes	No	No	White	Not Hispanic or Latino	Not Hispanic or Latino White	Female	12	10-14	C71.9: Brain, NOS Intracranial site Cranial fossa, NOS Anterior cranial fossa Middle cranial fossa Posterior cranial fossa Suprasellar 9440/3: Glioblastoma, NOS (C71._) Glioblastoma multiforme (C71._) Spongioblastoma multiforme (C71._)	.
No	Yes	Yes	No	Black or African American	Not Hispanic or Latino	Not Hispanic or Latino Black or African American	Female	9	5-9	C71.1: Frontal lobe Frontal pole 9440/3: Glioblastoma, NOS (C71._) Glioblastoma multiforme (C71._) Spongioblastoma multiforme (C71._)	.
Yes	Yes	Yes	No	White	Hispanic or Latino	Hispanic or Latino White	Male	4	0-4	C71.7: Brain stem Cerebral peduncle Basis pedunculi Choroid plexus of fourth ventricle Fourth ventricle, NOS Infratentorial brain, NOS Medulla oblongata Midbrain Olive Pons Pyramid 9380/3: Glioma, malignant (C71._) Glioma, NOS (except Nasal glioma, not neoplastic) (C71._)	.
No	Yes	No	No	Unknown or Not Reported	Hispanic or Latino	Hispanic or Latino Unknown or Not Reported	Male	9	5-9	C71.7: Brain stem Cerebral peduncle Basis pedunculi Choroid plexus of fourth ventricle Fourth ventricle, NOS Infratentorial brain, NOS Medulla oblongata Midbrain Olive Pons Pyramid 9380/3: Glioma, malignant (C71._) Glioma, NOS (except Nasal glioma, not neoplastic) (C71._)	.
No	Yes	No	No	White	Not Hispanic or Latino	Not Hispanic or Latino White	Female	12	10-14	C71.9: Brain, NOS Intracranial site Cranial fossa, NOS Anterior cranial fossa Middle cranial fossa Posterior cranial fossa Suprasellar 9380/3: Glioma, malignant (C71._) Glioma, NOS (except Nasal glioma, not neoplastic) (C71._)	.
No	Yes	Yes	No	White	Not Hispanic or Latino	Not Hispanic or Latino White	Female	18	15-19	C71.9: Brain, NOS Intracranial site Cranial fossa, NOS Anterior cranial fossa Middle cranial fossa Posterior cranial fossa Suprasellar 9440/3: Glioblastoma, NOS (C71._) Glioblastoma multiforme (C71._) Spongioblastoma multiforme (C71._)	.
Yes	Yes	No	No	White	Not Hispanic or Latino	Not Hispanic or Latino White	Female	5	5-9	C71.9: Brain, NOS Intracranial site Cranial fossa, NOS Anterior cranial fossa Middle cranial fossa Posterior cranial fossa Suprasellar 9380/3: Glioma, malignant (C71._) Glioma, NOS (except Nasal glioma, not neoplastic) (C71._)	.
No	Yes	No	No	Asian	Not Hispanic or Latino	Not Hispanic or Latino Asian	Male	9	5-9	C71.9: Brain, NOS Intracranial site Cranial fossa, NOS Anterior cranial fossa Middle cranial fossa Posterior cranial fossa Suprasellar 9440/3: Glioblastoma, NOS (C71._) Glioblastoma multiforme (C71._) Spongioblastoma multiforme (C71._)	.
Yes	Yes	Yes	No	White	Hispanic or Latino	Hispanic or Latino White	Male	8	5-9	C71.7: Brain stem Cerebral peduncle Basis pedunculi Choroid plexus of fourth ventricle Fourth ventricle, NOS Infratentorial brain, NOS Medulla oblongata Midbrain Olive Pons Pyramid 9380/3: Glioma, malignant (C71._) Glioma, NOS (except Nasal glioma, not neoplastic) (C71._)	.
Yes	Yes	Yes	Yes	White	Not Hispanic or Latino	Not Hispanic or Latino White	Female	10	10-14	C71.2: Temporal lobe Hippocampus Uncus 9440/3: Glioblastoma, NOS (C71._) Glioblastoma multiforme (C71._) Spongioblastoma multiforme (C71._)	.
Yes	Yes	No	No	White	Hispanic or Latino	Hispanic or Latino White	Male	10	10-14	C71.9: Brain, NOS Intracranial site Cranial fossa, NOS Anterior cranial fossa Middle cranial fossa Posterior cranial fossa Suprasellar 9401/3: Astrocytoma, anaplastic (C71._)	.
Yes	Yes	Yes	Yes	White	Not Hispanic or Latino	Not Hispanic or Latino White	Male	5	5-9	C71.7: Brain stem Cerebral peduncle Basis pedunculi Choroid plexus of fourth ventricle Fourth ventricle, NOS Infratentorial brain, NOS Medulla oblongata Midbrain Olive Pons Pyramid 9380/3: Glioma, malignant (C71._) Glioma, NOS (except Nasal glioma, not neoplastic) (C71._)	.
No	Yes	No	No	White	Not Hispanic or Latino	Not Hispanic or Latino White	Female	9	5-9	C71.1: Frontal lobe Frontal pole 9440/3: Glioblastoma, NOS (C71._) Glioblastoma multiforme (C71._) Spongioblastoma multiforme (C71._)	.
No	Yes	No	No	White	Hispanic or Latino	Hispanic or Latino White	Female	4	0-4	C71.9: Brain, NOS Intracranial site Cranial fossa, NOS Anterior cranial fossa Middle cranial fossa Posterior cranial fossa Suprasellar 9380/3: Glioma, malignant (C71._) Glioma, NOS (except Nasal glioma, not neoplastic) (C71._)	.
No	Yes	No	No	Unknown or Not Reported	Not Hispanic or Latino	Not Hispanic or Latino Unknown or Not Reported	Male	4	0-4	C71.7: Brain stem Cerebral peduncle Basis pedunculi Choroid plexus of fourth ventricle Fourth ventricle, NOS Infratentorial brain, NOS Medulla oblongata Midbrain Olive Pons Pyramid 9380/3: Glioma, malignant (C71._) Glioma, NOS (except Nasal glioma, not neoplastic) (C71._)	.
No	Yes	Yes	No	White	Not Hispanic or Latino	Not Hispanic or Latino White	Male	16	15-19	C71.7: Brain stem Cerebral peduncle Basis pedunculi Choroid plexus of fourth ventricle Fourth ventricle, NOS Infratentorial brain, NOS Medulla oblongata Midbrain Olive Pons Pyramid 9440/3: Glioblastoma, NOS (C71._) Glioblastoma multiforme (C71._) Spongioblastoma multiforme (C71._)	.
No	No	No	No	White	Not Hispanic or Latino	Not Hispanic or Latino White	Female	12	10-14	C71.7: Brain stem Cerebral peduncle Basis pedunculi Choroid plexus of fourth ventricle Fourth ventricle, NOS Infratentorial brain, NOS Medulla oblongata Midbrain Olive Pons Pyramid 9380/3: Glioma, malignant (C71._) Glioma, NOS (except Nasal glioma, not neoplastic) (C71._)	.
No	No	No	Yes	White	Not Hispanic or Latino	Not Hispanic or Latino White	Male	16	15-19	C71.8: Overlapping lesion of brain (See also note page 1) Corpus callosum Tapetum 9442/3: Gliosarcoma (C71._) Glioblastoma with sarcomatous component (C71._)	.
Yes	Yes	No	No	Unknown or Not Reported	Not Hispanic or Latino	Not Hispanic or Latino Unknown or Not Reported	Male	10	10-14	C72.0: Spinal cord Cervical cord Conus medullaris Filum terminale Lumbar cord Sacral cord Thoracic cord 9401/3: Astrocytoma, anaplastic (C71._)	.
Yes	Yes	Yes	Yes	Black or African American	Not Hispanic or Latino	Not Hispanic or Latino Black or African American	Female	9	5-9	C71.7: Brain stem Cerebral peduncle Basis pedunculi Choroid plexus of fourth ventricle Fourth ventricle, NOS Infratentorial brain, NOS Medulla oblongata Midbrain Olive Pons Pyramid 9380/3: Glioma, malignant (C71._) Glioma, NOS (except Nasal glioma, not neoplastic) (C71._)	.
Yes	Yes	No	No	White	Not Hispanic or Latino	Not Hispanic or Latino White	Male	21	20-24	C71.1: Frontal lobe Frontal pole 9401/3: Astrocytoma, anaplastic (C71._)	.
No	Yes	No	No	White	Not Hispanic or Latino	Not Hispanic or Latino White	Male	12	10-14	C71.7: Brain stem Cerebral peduncle Basis pedunculi Choroid plexus of fourth ventricle Fourth ventricle, NOS Infratentorial brain, NOS Medulla oblongata Midbrain Olive Pons Pyramid 9380/3: Glioma, malignant (C71._) Glioma, NOS (except Nasal glioma, not neoplastic) (C71._)	.
No	No	No	No	White	Not Hispanic or Latino	Not Hispanic or Latino White	Female	4	0-4	C71.9: Brain, NOS Intracranial site Cranial fossa, NOS Anterior cranial fossa Middle cranial fossa Posterior cranial fossa Suprasellar 9440/3: Glioblastoma, NOS (C71._) Glioblastoma multiforme (C71._) Spongioblastoma multiforme (C71._)	.
No	Yes	No	No	White	Not Hispanic or Latino	Not Hispanic or Latino White	Female	13	10-14	C71.6: Cerebellum, NOS Cerebellopontine angle Vermis of cerebellum 9401/3: Astrocytoma, anaplastic (C71._)	.
Yes	No	Yes	Yes	White	Not Hispanic or Latino	Not Hispanic or Latino White	Female	6	5-9	C71.7: Brain stem Cerebral peduncle Basis pedunculi Choroid plexus of fourth ventricle Fourth ventricle, NOS Infratentorial brain, NOS Medulla oblongata Midbrain Olive Pons Pyramid 9400/3: Astrocytoma, NOS (C71._) Astroglioma (C71._) Astrocytic glioma (C71._) Cystic astrocytoma (C71._)	.
Yes	Yes	Yes	No	White	Not Hispanic or Latino	Not Hispanic or Latino White	Male	13	10-14	C71.7: Brain stem Cerebral peduncle Basis pedunculi Choroid plexus of fourth ventricle Fourth ventricle, NOS Infratentorial brain, NOS Medulla oblongata Midbrain Olive Pons Pyramid 9380/3: Glioma, malignant (C71._) Glioma, NOS (except Nasal glioma, not neoplastic) (C71._)	.
Yes	Yes	Yes	No	Unknown or Not Reported	Hispanic or Latino	Hispanic or Latino Unknown or Not Reported	Female	13	10-14	C71.9: Brain, NOS Intracranial site Cranial fossa, NOS Anterior cranial fossa Middle cranial fossa Posterior cranial fossa Suprasellar 9380/3: Glioma, malignant (C71._) Glioma, NOS (except Nasal glioma, not neoplastic) (C71._)	.
Yes	Yes	Yes	No	Unknown or Not Reported	Unknown or Not Reported	Unknown or Not Reported Unknown or Not Reported	Female	6	5-9	C71.9: Brain, NOS Intracranial site Cranial fossa, NOS Anterior cranial fossa Middle cranial fossa Posterior cranial fossa Suprasellar 9380/3: Glioma, malignant (C71._) Glioma, NOS (except Nasal glioma, not neoplastic) (C71._)	.
No	Yes	No	No	White	Not Hispanic or Latino	Not Hispanic or Latino White	Female	15	15-19	C71.7: Brain stem Cerebral peduncle Basis pedunculi Choroid plexus of fourth ventricle Fourth ventricle, NOS Infratentorial brain, NOS Medulla oblongata Midbrain Olive Pons Pyramid 9380/3: Glioma, malignant (C71._) Glioma, NOS (except Nasal glioma, not neoplastic) (C71._)	.
Yes	Yes	Yes	No	White	Hispanic or Latino	Hispanic or Latino White	Female	19	15-19	C71.1: Frontal lobe Frontal pole 9440/3: Glioblastoma, NOS (C71._) Glioblastoma multiforme (C71._) Spongioblastoma multiforme (C71._)	.
Yes	Yes	Yes	Yes	Black or African American	Not Hispanic or Latino	Not Hispanic or Latino Black or African American	Female	4	0-4	C71.6: Cerebellum, NOS Cerebellopontine angle Vermis of cerebellum 9401/3: Astrocytoma, anaplastic (C71._)	.
Yes	Yes	Yes	No	White	Not Hispanic or Latino	Not Hispanic or Latino White	Female	19	15-19	C71.2: Temporal lobe Hippocampus Uncus 9401/3: Astrocytoma, anaplastic (C71._)	.
Yes	Yes	Yes	Yes	White	Not Hispanic or Latino	Not Hispanic or Latino White	Male	5	5-9	C71.9: Brain, NOS Intracranial site Cranial fossa, NOS Anterior cranial fossa Middle cranial fossa Posterior cranial fossa Suprasellar 9380/3: Glioma, malignant (C71._) Glioma, NOS (except Nasal glioma, not neoplastic) (C71._)	.
Yes	Yes	Yes	No	Asian	Not Hispanic or Latino	Not Hispanic or Latino Asian	Male	16	15-19	C71.2: Temporal lobe Hippocampus Uncus 9401/3: Astrocytoma, anaplastic (C71._)	.
No	Yes	No	No	White	Not Hispanic or Latino	Not Hispanic or Latino White	Female	3	0-4	C71.9: Brain, NOS Intracranial site Cranial fossa, NOS Anterior cranial fossa Middle cranial fossa Posterior cranial fossa Suprasellar 9380/3: Glioma, malignant (C71._) Glioma, NOS (except Nasal glioma, not neoplastic) (C71._)	.
No	Yes	No	No	White	Not Hispanic or Latino	Not Hispanic or Latino White	Male	5	5-9	C71.7: Brain stem Cerebral peduncle Basis pedunculi Choroid plexus of fourth ventricle Fourth ventricle, NOS Infratentorial brain, NOS Medulla oblongata Midbrain Olive Pons Pyramid 9380/3: Glioma, malignant (C71._) Glioma, NOS (except Nasal glioma, not neoplastic) (C71._)	.
No	Yes	No	No	White	Not Hispanic or Latino	Not Hispanic or Latino White	Male	17	15-19	C71.2: Temporal lobe Hippocampus Uncus 9441/3: Giant cell glioblastoma (C71._)	.
Yes	No	Yes	Yes	White	Not Hispanic or Latino	Not Hispanic or Latino White	Male	13	10-14	C71.9: Brain, NOS Intracranial site Cranial fossa, NOS Anterior cranial fossa Middle cranial fossa Posterior cranial fossa Suprasellar 9440/3: Glioblastoma, NOS (C71._) Glioblastoma multiforme (C71._) Spongioblastoma multiforme (C71._)	.
Yes	Yes	No	Yes	White	Not Hispanic or Latino	Not Hispanic or Latino White	Male	9	5-9	C71.9: Brain, NOS Intracranial site Cranial fossa, NOS Anterior cranial fossa Middle cranial fossa Posterior cranial fossa Suprasellar 9440/3: Glioblastoma, NOS (C71._) Glioblastoma multiforme (C71._) Spongioblastoma multiforme (C71._)	.
Yes	Yes	No	No	White	Not Hispanic or Latino	Not Hispanic or Latino White	Female	13	10-14	C71.0: Cerebrum Basal ganglia Central white matter Cerebral cortex Cerebral hemisphere Cerebral white matter Corpus striatum Globus pallidus Hypothalamus Insula Internal capsule Island of Reil Operculum Pallium Putamen Rhinencephalon Supratentor 9440/3: Glioblastoma, NOS (C71._) Glioblastoma multiforme (C71._) Spongioblastoma multiforme (C71._)	.
No	Yes	No	No	White	Hispanic or Latino	Hispanic or Latino White	Male	10	10-14	C71.9: Brain, NOS Intracranial site Cranial fossa, NOS Anterior cranial fossa Middle cranial fossa Posterior cranial fossa Suprasellar 9440/3: Glioblastoma, NOS (C71._) Glioblastoma multiforme (C71._) Spongioblastoma multiforme (C71._)	.
Yes	Yes	Yes	No	Black or African American	Not Hispanic or Latino	Not Hispanic or Latino Black or African American	Female	6	5-9	C71.7: Brain stem Cerebral peduncle Basis pedunculi Choroid plexus of fourth ventricle Fourth ventricle, NOS Infratentorial brain, NOS Medulla oblongata Midbrain Olive Pons Pyramid 9401/3: Astrocytoma, anaplastic (C71._)	.
No	Yes	No	No	White	Not Hispanic or Latino	Not Hispanic or Latino White	Male	5	5-9	C71.7: Brain stem Cerebral peduncle Basis pedunculi Choroid plexus of fourth ventricle Fourth ventricle, NOS Infratentorial brain, NOS Medulla oblongata Midbrain Olive Pons Pyramid 9380/3: Glioma, malignant (C71._) Glioma, NOS (except Nasal glioma, not neoplastic) (C71._)	.
Yes	Yes	Yes	Yes	Unknown or Not Reported	Hispanic or Latino	Hispanic or Latino Unknown or Not Reported	Female	6	5-9	C71.3: Parietal lobe 9440/3: Glioblastoma, NOS (C71._) Glioblastoma multiforme (C71._) Spongioblastoma multiforme (C71._)	.
No	No	No	No	White	Not Hispanic or Latino	Not Hispanic or Latino White	Female	19	15-19	C71.1: Frontal lobe Frontal pole 9401/3: Astrocytoma, anaplastic (C71._)	.
No	No	No	No	White	Not Hispanic or Latino	Not Hispanic or Latino White	Male	4	0-4	C71.7: Brain stem Cerebral peduncle Basis pedunculi Choroid plexus of fourth ventricle Fourth ventricle, NOS Infratentorial brain, NOS Medulla oblongata Midbrain Olive Pons Pyramid 9440/3: Glioblastoma, NOS (C71._) Glioblastoma multiforme (C71._) Spongioblastoma multiforme (C71._)	.
No	Yes	No	No	Unknown or Not Reported	Hispanic or Latino	Hispanic or Latino Unknown or Not Reported	Female	6	5-9	C71.7: Brain stem Cerebral peduncle Basis pedunculi Choroid plexus of fourth ventricle Fourth ventricle, NOS Infratentorial brain, NOS Medulla oblongata Midbrain Olive Pons Pyramid 9380/3: Glioma, malignant (C71._) Glioma, NOS (except Nasal glioma, not neoplastic) (C71._)	.
No	Yes	No	No	White	Not Hispanic or Latino	Not Hispanic or Latino White	Female	3	0-4	C71.0: Cerebrum Basal ganglia Central white matter Cerebral cortex Cerebral hemisphere Cerebral white matter Corpus striatum Globus pallidus Hypothalamus Insula Internal capsule Island of Reil Operculum Pallium Putamen Rhinencephalon Supratentor 9401/3: Astrocytoma, anaplastic (C71._)	.
No	Yes	Yes	No	White	Hispanic or Latino	Hispanic or Latino White	Male	9	5-9	C71.2: Temporal lobe Hippocampus Uncus 9401/3: Astrocytoma, anaplastic (C71._)	.
Yes	Yes	No	No	White	Not Hispanic or Latino	Not Hispanic or Latino White	Male	12	10-14	C71.2: Temporal lobe Hippocampus Uncus 9401/3: Astrocytoma, anaplastic (C71._)	.
No	Yes	No	No	Asian	Not Hispanic or Latino	Not Hispanic or Latino Asian	Female	21	20-24	C71.7: Brain stem Cerebral peduncle Basis pedunculi Choroid plexus of fourth ventricle Fourth ventricle, NOS Infratentorial brain, NOS Medulla oblongata Midbrain Olive Pons Pyramid 9380/3: Glioma, malignant (C71._) Glioma, NOS (except Nasal glioma, not neoplastic) (C71._)	.
Yes	Yes	Yes	No	Black or African American	Not Hispanic or Latino	Not Hispanic or Latino Black or African American	Male	21	20-24	C71.9: Brain, NOS Intracranial site Cranial fossa, NOS Anterior cranial fossa Middle cranial fossa Posterior cranial fossa Suprasellar 9440/3: Glioblastoma, NOS (C71._) Glioblastoma multiforme (C71._) Spongioblastoma multiforme (C71._)	.
No	Yes	No	No	Native Hawaiian or Other Pacific Islander	Not Hispanic or Latino	Not Hispanic or Latino Native Hawaiian or Other Pacific Islander	Female	8	5-9	C71.9: Brain, NOS Intracranial site Cranial fossa, NOS Anterior cranial fossa Middle cranial fossa Posterior cranial fossa Suprasellar 9380/3: Glioma, malignant (C71._) Glioma, NOS (except Nasal glioma, not neoplastic) (C71._)	.
No	Yes	No	No	White	Not Hispanic or Latino	Not Hispanic or Latino White	Male	14	10-14	C72.0: Spinal cord Cervical cord Conus medullaris Filum terminale Lumbar cord Sacral cord Thoracic cord 9401/3: Astrocytoma, anaplastic (C71._)	.
Yes	Yes	No	No	White	Not Hispanic or Latino	Not Hispanic or Latino White	Male	8	5-9	C71.3: Parietal lobe 9440/3: Glioblastoma, NOS (C71._) Glioblastoma multiforme (C71._) Spongioblastoma multiforme (C71._)	.
No	Yes	Yes	No	Unknown or Not Reported	Unknown or Not Reported	Unknown or Not Reported Unknown or Not Reported	Male	10	10-14	C72.0: Spinal cord Cervical cord Conus medullaris Filum terminale Lumbar cord Sacral cord Thoracic cord 9401/3: Astrocytoma, anaplastic (C71._)	.
Yes	Yes	No	No	White	Hispanic or Latino	Hispanic or Latino White	Female	15	15-19	C71.7: Brain stem Cerebral peduncle Basis pedunculi Choroid plexus of fourth ventricle Fourth ventricle, NOS Infratentorial brain, NOS Medulla oblongata Midbrain Olive Pons Pyramid 9380/3: Glioma, malignant (C71._) Glioma, NOS (except Nasal glioma, not neoplastic) (C71._)	.
Yes	No	Yes	Yes	Black or African American	Not Hispanic or Latino	Not Hispanic or Latino Black or African American	Female	4	0-4	C71.9: Brain, NOS Intracranial site Cranial fossa, NOS Anterior cranial fossa Middle cranial fossa Posterior cranial fossa Suprasellar 8000/3: Neoplasm, malignant Tumor, malignant, NOS Malignancy Cancer Unclassified tumor, malignant Blastoma, NOS	.
No	Yes	Yes	No	White	Not Hispanic or Latino	Not Hispanic or Latino White	Female	9	5-9	C71.9: Brain, NOS Intracranial site Cranial fossa, NOS Anterior cranial fossa Middle cranial fossa Posterior cranial fossa Suprasellar 9440/3: Glioblastoma, NOS (C71._) Glioblastoma multiforme (C71._) Spongioblastoma multiforme (C71._)	.
No	Yes	No	No	White	Not Hispanic or Latino	Not Hispanic or Latino White	Female	8	5-9	C71.9: Brain, NOS Intracranial site Cranial fossa, NOS Anterior cranial fossa Middle cranial fossa Posterior cranial fossa Suprasellar 9380/3: Glioma, malignant (C71._) Glioma, NOS (except Nasal glioma, not neoplastic) (C71._)	.
No	Yes	No	No	White	Not Hispanic or Latino	Not Hispanic or Latino White	Female	2	0-4	C69.6: Orbit, NOS Autonomic nervous system of orbit Connective tissue of orbit Extraocular muscle Peripheral nerves of orbit Retrobulbar tissue Soft tissue of orbit 9540/1: Neurofibromatosis, NOS Multiple neurofibromatosis Von Recklinghausen's disease (except of Bone) Recklinghausen's disease (except of Bone)	.
No	No	No	No	White	Not Hispanic or Latino	Not Hispanic or Latino White	Male	18	15-19	C71.9: Brain, NOS Intracranial site Cranial fossa, NOS Anterior cranial fossa Middle cranial fossa Posterior cranial fossa Suprasellar 9421/3: Pilocytic astrocytoma (C71._) Piloid astrocytoma (C71._) Juvenile astrocytoma (C71._)	.
No	No	No	No	White	Not Hispanic or Latino	Not Hispanic or Latino White	Male	10	10-14	C72.3: Optic nerve Optic chiasm Optic tract 9400/3: Astrocytoma, NOS (C71._) Astroglioma (C71._) Astrocytic glioma (C71._) Cystic astrocytoma (C71._)	.
No	Yes	Yes	No	White	Hispanic or Latino	Hispanic or Latino White	Male	11	10-14	C71.5: Ventricle, NOS Cerebral ventricle Choroid plexus, NOS Choroid plexus of lateral ventricle Choroid plexus of third ventricle Ependyma Lateral ventricle, NOS Third ventricle, NOS 9421/3: Pilocytic astrocytoma (C71._) Piloid astrocytoma (C71._) Juvenile astrocytoma (C71._)	.
No	No	No	No	White	Not Hispanic or Latino	Not Hispanic or Latino White	Male	9	5-9	C71.7: Brain stem Cerebral peduncle Basis pedunculi Choroid plexus of fourth ventricle Fourth ventricle, NOS Infratentorial brain, NOS Medulla oblongata Midbrain Olive Pons Pyramid 9421/3: Pilocytic astrocytoma (C71._) Piloid astrocytoma (C71._) Juvenile astrocytoma (C71._)	.
Yes	No	Yes	Yes	White	Not Hispanic or Latino	Not Hispanic or Latino White	Female	8	5-9	C71.9: Brain, NOS Intracranial site Cranial fossa, NOS Anterior cranial fossa Middle cranial fossa Posterior cranial fossa Suprasellar 9421/3: Pilocytic astrocytoma (C71._) Piloid astrocytoma (C71._) Juvenile astrocytoma (C71._)	.
Yes	Yes	No	No	White	Not Hispanic or Latino	Not Hispanic or Latino White	Male	17	15-19	C72.3: Optic nerve Optic chiasm Optic tract 9380/3: Glioma, malignant (C71._) Glioma, NOS (except Nasal glioma, not neoplastic) (C71._)	.
Yes	Yes	Yes	No	White	Not Hispanic or Latino	Not Hispanic or Latino White	Female	19	15-19	C71.7: Brain stem Cerebral peduncle Basis pedunculi Choroid plexus of fourth ventricle Fourth ventricle, NOS Infratentorial brain, NOS Medulla oblongata Midbrain Olive Pons Pyramid 9400/3: Astrocytoma, NOS (C71._) Astroglioma (C71._) Astrocytic glioma (C71._) Cystic astrocytoma (C71._)	.
Yes	Yes	Yes	Yes	White	Not Hispanic or Latino	Not Hispanic or Latino White	Male	6	5-9	C72.3: Optic nerve Optic chiasm Optic tract 9380/3: Glioma, malignant (C71._) Glioma, NOS (except Nasal glioma, not neoplastic) (C71._)	.
No	Yes	No	No	Black or African American	Not Hispanic or Latino	Not Hispanic or Latino Black or African American	Female	16	15-19	C71.1: Frontal lobe Frontal pole 9450/3: Oligodendroglioma, NOS (C71._)	.
Yes	Yes	No	No	White	Not Hispanic or Latino	Not Hispanic or Latino White	Male	15	15-19	C71.6: Cerebellum, NOS Cerebellopontine angle Vermis of cerebellum 9421/3: Pilocytic astrocytoma (C71._) Piloid astrocytoma (C71._) Juvenile astrocytoma (C71._)	.
No	Yes	No	No	White	Not Hispanic or Latino	Not Hispanic or Latino White	Female	5	5-9	C72.3: Optic nerve Optic chiasm Optic tract 9400/3: Astrocytoma, NOS (C71._) Astroglioma (C71._) Astrocytic glioma (C71._) Cystic astrocytoma (C71._)	.
No	Yes	No	No	White	Not Hispanic or Latino	Not Hispanic or Latino White	Male	8	5-9	C71.9: Brain, NOS Intracranial site Cranial fossa, NOS Anterior cranial fossa Middle cranial fossa Posterior cranial fossa Suprasellar 9380/3: Glioma, malignant (C71._) Glioma, NOS (except Nasal glioma, not neoplastic) (C71._)	.
Yes	No	Yes	Yes	White	Not Hispanic or Latino	Not Hispanic or Latino White	Female	15	15-19	C71.9: Brain, NOS Intracranial site Cranial fossa, NOS Anterior cranial fossa Middle cranial fossa Posterior cranial fossa Suprasellar 9421/3: Pilocytic astrocytoma (C71._) Piloid astrocytoma (C71._) Juvenile astrocytoma (C71._)	.
Yes	No	Yes	Yes	White	Not Hispanic or Latino	Not Hispanic or Latino White	Male	17	15-19	C71.9: Brain, NOS Intracranial site Cranial fossa, NOS Anterior cranial fossa Middle cranial fossa Posterior cranial fossa Suprasellar 9400/3: Astrocytoma, NOS (C71._) Astroglioma (C71._) Astrocytic glioma (C71._) Cystic astrocytoma (C71._)	.
No	Yes	No	No	White	Not Hispanic or Latino	Not Hispanic or Latino White	Male	5	5-9	C72.0: Spinal cord Cervical cord Conus medullaris Filum terminale Lumbar cord Sacral cord Thoracic cord 9421/3: Pilocytic astrocytoma (C71._) Piloid astrocytoma (C71._) Juvenile astrocytoma (C71._)	.
No	Yes	Yes	No	White	Not Hispanic or Latino	Not Hispanic or Latino White	Female	8	5-9	C72.3: Optic nerve Optic chiasm Optic tract 9421/3: Pilocytic astrocytoma (C71._) Piloid astrocytoma (C71._) Juvenile astrocytoma (C71._)	.
Yes	Yes	Yes	Yes	White	Not Hispanic or Latino	Not Hispanic or Latino White	Male	9	5-9	C71.5: Ventricle, NOS Cerebral ventricle Choroid plexus, NOS Choroid plexus of lateral ventricle Choroid plexus of third ventricle Ependyma Lateral ventricle, NOS Third ventricle, NOS 9421/3: Pilocytic astrocytoma (C71._) Piloid astrocytoma (C71._) Juvenile astrocytoma (C71._)	.
No	Yes	No	No	White	Not Hispanic or Latino	Not Hispanic or Latino White	Female	11	10-14	C71.9: Brain, NOS Intracranial site Cranial fossa, NOS Anterior cranial fossa Middle cranial fossa Posterior cranial fossa Suprasellar 9400/3: Astrocytoma, NOS (C71._) Astroglioma (C71._) Astrocytic glioma (C71._) Cystic astrocytoma (C71._)	.
Yes	Yes	No	No	White	Not Hispanic or Latino	Not Hispanic or Latino White	Female	16	15-19	C72.3: Optic nerve Optic chiasm Optic tract 9400/3: Astrocytoma, NOS (C71._) Astroglioma (C71._) Astrocytic glioma (C71._) Cystic astrocytoma (C71._)	.
Yes	Yes	Yes	Yes	White	Not Hispanic or Latino	Not Hispanic or Latino White	Female	2	0-4	C72.3: Optic nerve Optic chiasm Optic tract 9380/3: Glioma, malignant (C71._) Glioma, NOS (except Nasal glioma, not neoplastic) (C71._)	.
No	Yes	No	No	White	Not Hispanic or Latino	Not Hispanic or Latino White	Female	13	10-14	C71.9: Brain, NOS Intracranial site Cranial fossa, NOS Anterior cranial fossa Middle cranial fossa Posterior cranial fossa Suprasellar 9400/3: Astrocytoma, NOS (C71._) Astroglioma (C71._) Astrocytic glioma (C71._) Cystic astrocytoma (C71._)	.
No	Yes	No	No	Black or African American	Unknown or Not Reported	Unknown or Not Reported Black or African American	Male	6	5-9	C71.5: Ventricle, NOS Cerebral ventricle Choroid plexus, NOS Choroid plexus of lateral ventricle Choroid plexus of third ventricle Ependyma Lateral ventricle, NOS Third ventricle, NOS 9421/3: Pilocytic astrocytoma (C71._) Piloid astrocytoma (C71._) Juvenile astrocytoma (C71._)	.
No	Yes	No	No	White	Not Hispanic or Latino	Not Hispanic or Latino White	Female	4	0-4	C71.9: Brain, NOS Intracranial site Cranial fossa, NOS Anterior cranial fossa Middle cranial fossa Posterior cranial fossa Suprasellar 9421/3: Pilocytic astrocytoma (C71._) Piloid astrocytoma (C71._) Juvenile astrocytoma (C71._)	.
No	Yes	No	No	White	Not Hispanic or Latino	Not Hispanic or Latino White	Male	4	0-4	C71.6: Cerebellum, NOS Cerebellopontine angle Vermis of cerebellum 8000/3: Neoplasm, malignant Tumor, malignant, NOS Malignancy Cancer Unclassified tumor, malignant Blastoma, NOS	.
No	No	No	No	White	Not Hispanic or Latino	Not Hispanic or Latino White	Male	10	10-14	C71.0: Cerebrum Basal ganglia Central white matter Cerebral cortex Cerebral hemisphere Cerebral white matter Corpus striatum Globus pallidus Hypothalamus Insula Internal capsule Island of Reil Operculum Pallium Putamen Rhinencephalon Supratentor 9505/1: Ganglioglioma Glioneuroma Neuroastrocytoma	.
Yes	Yes	No	No	Black or African American	Not Hispanic or Latino	Not Hispanic or Latino Black or African American	Male	10	10-14	C72.5: Cranial nerve, NOS Abducens nerve Accessory nerve, NOS Spinal accessory nerve Facial nerve Glossopharyngeal nerve Hypoglossal nerve Oculomotor nerve Trigeminal nerve Trochlear nerve Vagus nerve 9540/1: Neurofibromatosis, NOS Multiple neurofibromatosis Von Recklinghausen's disease (except of Bone) Recklinghausen's disease (except of Bone)	.
No	Yes	No	No	White	Hispanic or Latino	Hispanic or Latino White	Female	5	5-9	C71.9: Brain, NOS Intracranial site Cranial fossa, NOS Anterior cranial fossa Middle cranial fossa Posterior cranial fossa Suprasellar 9421/3: Pilocytic astrocytoma (C71._) Piloid astrocytoma (C71._) Juvenile astrocytoma (C71._)	.
No	Yes	No	No	White	Not Hispanic or Latino	Not Hispanic or Latino White	Female	13	10-14	C71.7: Brain stem Cerebral peduncle Basis pedunculi Choroid plexus of fourth ventricle Fourth ventricle, NOS Infratentorial brain, NOS Medulla oblongata Midbrain Olive Pons Pyramid 9421/3: Pilocytic astrocytoma (C71._) Piloid astrocytoma (C71._) Juvenile astrocytoma (C71._)	.
Yes	Yes	Yes	Yes	White	Hispanic or Latino	Hispanic or Latino White	Male	11	10-14	C71.9: Brain, NOS Intracranial site Cranial fossa, NOS Anterior cranial fossa Middle cranial fossa Posterior cranial fossa Suprasellar 9421/3: Pilocytic astrocytoma (C71._) Piloid astrocytoma (C71._) Juvenile astrocytoma (C71._)	.
Yes	Yes	Yes	No	White	Hispanic or Latino	Hispanic or Latino White	Male	5	5-9	C71.0: Cerebrum Basal ganglia Central white matter Cerebral cortex Cerebral hemisphere Cerebral white matter Corpus striatum Globus pallidus Hypothalamus Insula Internal capsule Island of Reil Operculum Pallium Putamen Rhinencephalon Supratentor 9421/3: Pilocytic astrocytoma (C71._) Piloid astrocytoma (C71._) Juvenile astrocytoma (C71._)	.
No	No	No	No	White	Not Hispanic or Latino	Not Hispanic or Latino White	Male	13	10-14	C71.9: Brain, NOS Intracranial site Cranial fossa, NOS Anterior cranial fossa Middle cranial fossa Posterior cranial fossa Suprasellar 9421/3: Pilocytic astrocytoma (C71._) Piloid astrocytoma (C71._) Juvenile astrocytoma (C71._)	.
No	Yes	No	No	White	Not Hispanic or Latino	Not Hispanic or Latino White	Female	7	5-9	C71.9: Brain, NOS Intracranial site Cranial fossa, NOS Anterior cranial fossa Middle cranial fossa Posterior cranial fossa Suprasellar 9421/3: Pilocytic astrocytoma (C71._) Piloid astrocytoma (C71._) Juvenile astrocytoma (C71._)	.
Yes	Yes	Yes	No	White	Not Hispanic or Latino	Not Hispanic or Latino White	Female	8	5-9	C71.0: Cerebrum Basal ganglia Central white matter Cerebral cortex Cerebral hemisphere Cerebral white matter Corpus striatum Globus pallidus Hypothalamus Insula Internal capsule Island of Reil Operculum Pallium Putamen Rhinencephalon Supratentor 9421/3: Pilocytic astrocytoma (C71._) Piloid astrocytoma (C71._) Juvenile astrocytoma (C71._)	.
No	No	No	No	White	Not Hispanic or Latino	Not Hispanic or Latino White	Male	4	0-4	C72.3: Optic nerve Optic chiasm Optic tract 9380/3: Glioma, malignant (C71._) Glioma, NOS (except Nasal glioma, not neoplastic) (C71._)	.
Yes	No	Yes	Yes	White	Not Hispanic or Latino	Not Hispanic or Latino White	Female	13	10-14	C71.0: Cerebrum Basal ganglia Central white matter Cerebral cortex Cerebral hemisphere Cerebral white matter Corpus striatum Globus pallidus Hypothalamus Insula Internal capsule Island of Reil Operculum Pallium Putamen Rhinencephalon Supratentor 9421/3: Pilocytic astrocytoma (C71._) Piloid astrocytoma (C71._) Juvenile astrocytoma (C71._)	.
Yes	No	Yes	Yes	White	Not Hispanic or Latino	Not Hispanic or Latino White	Female	9	5-9	C71.0: Cerebrum Basal ganglia Central white matter Cerebral cortex Cerebral hemisphere Cerebral white matter Corpus striatum Globus pallidus Hypothalamus Insula Internal capsule Island of Reil Operculum Pallium Putamen Rhinencephalon Supratentor 9421/3: Pilocytic astrocytoma (C71._) Piloid astrocytoma (C71._) Juvenile astrocytoma (C71._)	.
No	Yes	No	No	White	Not Hispanic or Latino	Not Hispanic or Latino White	Female	2	0-4	C72.3: Optic nerve Optic chiasm Optic tract 9400/3: Astrocytoma, NOS (C71._) Astroglioma (C71._) Astrocytic glioma (C71._) Cystic astrocytoma (C71._)	.
Yes	Yes	Yes	No	White	Not Hispanic or Latino	Not Hispanic or Latino White	Female	1	0-4	C72.3: Optic nerve Optic chiasm Optic tract 9400/3: Astrocytoma, NOS (C71._) Astroglioma (C71._) Astrocytic glioma (C71._) Cystic astrocytoma (C71._)	.
Yes	Yes	Yes	No	White	Hispanic or Latino	Hispanic or Latino White	Female	1	0-4	C71.0: Cerebrum Basal ganglia Central white matter Cerebral cortex Cerebral hemisphere Cerebral white matter Corpus striatum Globus pallidus Hypothalamus Insula Internal capsule Island of Reil Operculum Pallium Putamen Rhinencephalon Supratentor 9400/3: Astrocytoma, NOS (C71._) Astroglioma (C71._) Astrocytic glioma (C71._) Cystic astrocytoma (C71._)	.
No	Yes	No	No	White	Not Hispanic or Latino	Not Hispanic or Latino White	Female	3	0-4	C72.3: Optic nerve Optic chiasm Optic tract 8000/3: Neoplasm, malignant Tumor, malignant, NOS Malignancy Cancer Unclassified tumor, malignant Blastoma, NOS	.
Yes	Yes	No	No	White	Not Hispanic or Latino	Not Hispanic or Latino White	Female	18	15-19	C71.0: Cerebrum Basal ganglia Central white matter Cerebral cortex Cerebral hemisphere Cerebral white matter Corpus striatum Globus pallidus Hypothalamus Insula Internal capsule Island of Reil Operculum Pallium Putamen Rhinencephalon Supratentor 9380/3: Glioma, malignant (C71._) Glioma, NOS (except Nasal glioma, not neoplastic) (C71._)	.
No	Yes	No	No	White	Not Hispanic or Latino	Not Hispanic or Latino White	Female	8	5-9	C72.3: Optic nerve Optic chiasm Optic tract 9380/3: Glioma, malignant (C71._) Glioma, NOS (except Nasal glioma, not neoplastic) (C71._)	.
Yes	Yes	Yes	No	White	Not Hispanic or Latino	Not Hispanic or Latino White	Male	5	5-9	C71.0: Cerebrum Basal ganglia Central white matter Cerebral cortex Cerebral hemisphere Cerebral white matter Corpus striatum Globus pallidus Hypothalamus Insula Internal capsule Island of Reil Operculum Pallium Putamen Rhinencephalon Supratentor 9382/3: Mixed glioma (C71._) Mixed oligoastrocytoma (C71._)	.
No	Yes	No	No	White	Not Hispanic or Latino	Not Hispanic or Latino White	Male	6	5-9	C71.6: Cerebellum, NOS Cerebellopontine angle Vermis of cerebellum 9540/1: Neurofibromatosis, NOS Multiple neurofibromatosis Von Recklinghausen's disease (except of Bone) Recklinghausen's disease (except of Bone)	.
No	No	No	No	White	Not Hispanic or Latino	Not Hispanic or Latino White	Male	3	0-4	C71.9: Brain, NOS Intracranial site Cranial fossa, NOS Anterior cranial fossa Middle cranial fossa Posterior cranial fossa Suprasellar 9380/3: Glioma, malignant (C71._) Glioma, NOS (except Nasal glioma, not neoplastic) (C71._)	.
No	Yes	No	No	White	Not Hispanic or Latino	Not Hispanic or Latino White	Female	10	10-14	C72.3: Optic nerve Optic chiasm Optic tract 9400/3: Astrocytoma, NOS (C71._) Astroglioma (C71._) Astrocytic glioma (C71._) Cystic astrocytoma (C71._)	.
No	No	No	No	White	Not Hispanic or Latino	Not Hispanic or Latino White	Female	4	0-4	C72.3: Optic nerve Optic chiasm Optic tract 9421/3: Pilocytic astrocytoma (C71._) Piloid astrocytoma (C71._) Juvenile astrocytoma (C71._)	.
No	Yes	No	No	White	Not Hispanic or Latino	Not Hispanic or Latino White	Male	5	5-9	C71.9: Brain, NOS Intracranial site Cranial fossa, NOS Anterior cranial fossa Middle cranial fossa Posterior cranial fossa Suprasellar 9400/3: Astrocytoma, NOS (C71._) Astroglioma (C71._) Astrocytic glioma (C71._) Cystic astrocytoma (C71._)	.
No	Yes	No	No	White	Not Hispanic or Latino	Not Hispanic or Latino White	Male	3	0-4	C72.3: Optic nerve Optic chiasm Optic tract 9380/3: Glioma, malignant (C71._) Glioma, NOS (except Nasal glioma, not neoplastic) (C71._)	.
Yes	Yes	Yes	Yes	White	Not Hispanic or Latino	Not Hispanic or Latino White	Female	5	5-9	C72.3: Optic nerve Optic chiasm Optic tract 9421/3: Pilocytic astrocytoma (C71._) Piloid astrocytoma (C71._) Juvenile astrocytoma (C71._)	.
Yes	No	Yes	No	White	Not Hispanic or Latino	Not Hispanic or Latino White	Male	1	0-4	C71.7: Brain stem Cerebral peduncle Basis pedunculi Choroid plexus of fourth ventricle Fourth ventricle, NOS Infratentorial brain, NOS Medulla oblongata Midbrain Olive Pons Pyramid 9505/1: Ganglioglioma Glioneuroma Neuroastrocytoma	.
No	Yes	No	No	White	Not Hispanic or Latino	Not Hispanic or Latino White	Female	5	5-9	C72.3: Optic nerve Optic chiasm Optic tract 9400/3: Astrocytoma, NOS (C71._) Astroglioma (C71._) Astrocytic glioma (C71._) Cystic astrocytoma (C71._)	.
No	Yes	Yes	No	American Indian or Alaska Native	Hispanic or Latino	Hispanic or Latino American Indian or Alaska Native	Female	6	5-9	C71.7: Brain stem Cerebral peduncle Basis pedunculi Choroid plexus of fourth ventricle Fourth ventricle, NOS Infratentorial brain, NOS Medulla oblongata Midbrain Olive Pons Pyramid 8000/1: Neoplasm, uncertain whether benign or malignant Neoplasm, NOS Tumor, NOS Unclassified tumor, uncertain whether benign or malignant	.
No	Yes	No	No	White	Not Hispanic or Latino	Not Hispanic or Latino White	Male	8	5-9	C71.6: Cerebellum, NOS Cerebellopontine angle Vermis of cerebellum 9400/3: Astrocytoma, NOS (C71._) Astroglioma (C71._) Astrocytic glioma (C71._) Cystic astrocytoma (C71._)	.
No	Yes	No	No	Black or African American	Not Hispanic or Latino	Not Hispanic or Latino Black or African American	Male	1	0-4	C71.7: Brain stem Cerebral peduncle Basis pedunculi Choroid plexus of fourth ventricle Fourth ventricle, NOS Infratentorial brain, NOS Medulla oblongata Midbrain Olive Pons Pyramid 9421/3: Pilocytic astrocytoma (C71._) Piloid astrocytoma (C71._) Juvenile astrocytoma (C71._)	.
Yes	Yes	No	No	White	Not Hispanic or Latino	Not Hispanic or Latino White	Female	7	5-9	C72.3: Optic nerve Optic chiasm Optic tract 9380/3: Glioma, malignant (C71._) Glioma, NOS (except Nasal glioma, not neoplastic) (C71._)	.
No	No	No	No	White	Not Hispanic or Latino	Not Hispanic or Latino White	Male	6	5-9	C71.9: Brain, NOS Intracranial site Cranial fossa, NOS Anterior cranial fossa Middle cranial fossa Posterior cranial fossa Suprasellar 9421/3: Pilocytic astrocytoma (C71._) Piloid astrocytoma (C71._) Juvenile astrocytoma (C71._)	.
Yes	Yes	No	No	Black or African American	Not Hispanic or Latino	Not Hispanic or Latino Black or African American	Female	13	10-14	C71.9: Brain, NOS Intracranial site Cranial fossa, NOS Anterior cranial fossa Middle cranial fossa Posterior cranial fossa Suprasellar 9421/3: Pilocytic astrocytoma (C71._) Piloid astrocytoma (C71._) Juvenile astrocytoma (C71._)	.
Yes	Yes	No	No	Black or African American	Not Hispanic or Latino	Not Hispanic or Latino Black or African American	Female	7	5-9	C72.3: Optic nerve Optic chiasm Optic tract 9400/3: Astrocytoma, NOS (C71._) Astroglioma (C71._) Astrocytic glioma (C71._) Cystic astrocytoma (C71._)	.
No	No	No	No	White	Not Hispanic or Latino	Not Hispanic or Latino White	Male	7	5-9	C71.2: Temporal lobe Hippocampus Uncus 9380/3: Glioma, malignant (C71._) Glioma, NOS (except Nasal glioma, not neoplastic) (C71._)	.
No	Yes	No	No	White	Not Hispanic or Latino	Not Hispanic or Latino White	Female	4	0-4	C71.0: Cerebrum Basal ganglia Central white matter Cerebral cortex Cerebral hemisphere Cerebral white matter Corpus striatum Globus pallidus Hypothalamus Insula Internal capsule Island of Reil Operculum Pallium Putamen Rhinencephalon Supratentor 9505/1: Ganglioglioma Glioneuroma Neuroastrocytoma	.
No	No	No	No	White	Not Hispanic or Latino	Not Hispanic or Latino White	Male	9	5-9	C71.2: Temporal lobe Hippocampus Uncus 9421/3: Pilocytic astrocytoma (C71._) Piloid astrocytoma (C71._) Juvenile astrocytoma (C71._)	.
No	Yes	No	No	White	Not Hispanic or Latino	Not Hispanic or Latino White	Female	7	5-9	C71.2: Temporal lobe Hippocampus Uncus 9400/3: Astrocytoma, NOS (C71._) Astroglioma (C71._) Astrocytic glioma (C71._) Cystic astrocytoma (C71._)	.
Yes	Yes	Yes	Yes	White	Not Hispanic or Latino	Not Hispanic or Latino White	Female	6	5-9	C71.9: Brain, NOS Intracranial site Cranial fossa, NOS Anterior cranial fossa Middle cranial fossa Posterior cranial fossa Suprasellar 9400/3: Astrocytoma, NOS (C71._) Astroglioma (C71._) Astrocytic glioma (C71._) Cystic astrocytoma (C71._)	.
Yes	No	Yes	No	White	Not Hispanic or Latino	Not Hispanic or Latino White	Male	9	5-9	C72.3: Optic nerve Optic chiasm Optic tract 9421/3: Pilocytic astrocytoma (C71._) Piloid astrocytoma (C71._) Juvenile astrocytoma (C71._)	.
No	No	No	No	White	Not Hispanic or Latino	Not Hispanic or Latino White	Male	2	0-4	C72.3: Optic nerve Optic chiasm Optic tract 9400/3: Astrocytoma, NOS (C71._) Astroglioma (C71._) Astrocytic glioma (C71._) Cystic astrocytoma (C71._)	.
No	Yes	No	No	White	Not Hispanic or Latino	Not Hispanic or Latino White	Female	9	5-9	C70.1: Spinal meninges Spinal arachnoid Spinal dura mater Spinal pia mater 9421/3: Pilocytic astrocytoma (C71._) Piloid astrocytoma (C71._) Juvenile astrocytoma (C71._)	.
No	Yes	No	No	White	Not Hispanic or Latino	Not Hispanic or Latino White	Male	5	5-9	C72.3: Optic nerve Optic chiasm Optic tract 9400/3: Astrocytoma, NOS (C71._) Astroglioma (C71._) Astrocytic glioma (C71._) Cystic astrocytoma (C71._)	.
No	Yes	No	No	White	Not Hispanic or Latino	Not Hispanic or Latino White	Male	4	0-4	C71.9: Brain, NOS Intracranial site Cranial fossa, NOS Anterior cranial fossa Middle cranial fossa Posterior cranial fossa Suprasellar 9421/3: Pilocytic astrocytoma (C71._) Piloid astrocytoma (C71._) Juvenile astrocytoma (C71._)	.
No	Yes	No	No	Black or African American	Not Hispanic or Latino	Not Hispanic or Latino Black or African American	Male	17	15-19	C71.6: Cerebellum, NOS Cerebellopontine angle Vermis of cerebellum 9420/3: Fibrillary astrocytoma (C71._) Fibrous astrocytoma (C71._)	.
No	Yes	No	No	Black or African American	Not Hispanic or Latino	Not Hispanic or Latino Black or African American	Female	1	0-4	C71.9: Brain, NOS Intracranial site Cranial fossa, NOS Anterior cranial fossa Middle cranial fossa Posterior cranial fossa Suprasellar 9400/3: Astrocytoma, NOS (C71._) Astroglioma (C71._) Astrocytic glioma (C71._) Cystic astrocytoma (C71._)	.
Yes	No	Yes	Yes	White	Not Hispanic or Latino	Not Hispanic or Latino White	Male	5	5-9	C71.9: Brain, NOS Intracranial site Cranial fossa, NOS Anterior cranial fossa Middle cranial fossa Posterior cranial fossa Suprasellar 9421/3: Pilocytic astrocytoma (C71._) Piloid astrocytoma (C71._) Juvenile astrocytoma (C71._)	.
No	Yes	No	No	White	Not Hispanic or Latino	Not Hispanic or Latino White	Female	2	0-4	C72.3: Optic nerve Optic chiasm Optic tract 9380/3: Glioma, malignant (C71._) Glioma, NOS (except Nasal glioma, not neoplastic) (C71._)	.
Yes	Yes	Yes	No	Asian	Not Hispanic or Latino	Not Hispanic or Latino Asian	Male	0	0-4	C71.9: Brain, NOS Intracranial site Cranial fossa, NOS Anterior cranial fossa Middle cranial fossa Posterior cranial fossa Suprasellar 9421/3: Pilocytic astrocytoma (C71._) Piloid astrocytoma (C71._) Juvenile astrocytoma (C71._)	.
Yes	No	Yes	Yes	White	Not Hispanic or Latino	Not Hispanic or Latino White	Female	4	0-4	C72.3: Optic nerve Optic chiasm Optic tract 9400/3: Astrocytoma, NOS (C71._) Astroglioma (C71._) Astrocytic glioma (C71._) Cystic astrocytoma (C71._)	.
No	Yes	Yes	No	Unknown or Not Reported	Hispanic or Latino	Hispanic or Latino Unknown or Not Reported	Male	1	0-4	C71.9: Brain, NOS Intracranial site Cranial fossa, NOS Anterior cranial fossa Middle cranial fossa Posterior cranial fossa Suprasellar 9400/3: Astrocytoma, NOS (C71._) Astroglioma (C71._) Astrocytic glioma (C71._) Cystic astrocytoma (C71._)	.
No	Yes	No	No	White	Not Hispanic or Latino	Not Hispanic or Latino White	Male	3	0-4	C72.3: Optic nerve Optic chiasm Optic tract 9400/3: Astrocytoma, NOS (C71._) Astroglioma (C71._) Astrocytic glioma (C71._) Cystic astrocytoma (C71._)	.
Yes	Yes	No	No	White	Not Hispanic or Latino	Not Hispanic or Latino White	Female	1	0-4	C71.7: Brain stem Cerebral peduncle Basis pedunculi Choroid plexus of fourth ventricle Fourth ventricle, NOS Infratentorial brain, NOS Medulla oblongata Midbrain Olive Pons Pyramid 9400/3: Astrocytoma, NOS (C71._) Astroglioma (C71._) Astrocytic glioma (C71._) Cystic astrocytoma (C71._)	.
Yes	Yes	No	No	White	Not Hispanic or Latino	Not Hispanic or Latino White	Male	0	0-4	C72.3: Optic nerve Optic chiasm Optic tract 9421/3: Pilocytic astrocytoma (C71._) Piloid astrocytoma (C71._) Juvenile astrocytoma (C71._)	.
Yes	No	No	Yes	Unknown or Not Reported	Unknown or Not Reported	Unknown or Not Reported Unknown or Not Reported	Male	6	5-9	C71.7: Brain stem Cerebral peduncle Basis pedunculi Choroid plexus of fourth ventricle Fourth ventricle, NOS Infratentorial brain, NOS Medulla oblongata Midbrain Olive Pons Pyramid 9421/3: Pilocytic astrocytoma (C71._) Piloid astrocytoma (C71._) Juvenile astrocytoma (C71._)	.
No	Yes	No	No	White	Not Hispanic or Latino	Not Hispanic or Latino White	Female	6	5-9	C72.3: Optic nerve Optic chiasm Optic tract 9540/1: Neurofibromatosis, NOS Multiple neurofibromatosis Von Recklinghausen's disease (except of Bone) Recklinghausen's disease (except of Bone)	.
No	Yes	No	No	White	Hispanic or Latino	Hispanic or Latino White	Female	3	0-4	C71.7: Brain stem Cerebral peduncle Basis pedunculi Choroid plexus of fourth ventricle Fourth ventricle, NOS Infratentorial brain, NOS Medulla oblongata Midbrain Olive Pons Pyramid 9421/3: Pilocytic astrocytoma (C71._) Piloid astrocytoma (C71._) Juvenile astrocytoma (C71._)	.
No	Yes	No	No	Unknown or Not Reported	Not Hispanic or Latino	Not Hispanic or Latino Unknown or Not Reported	Male	6	5-9	C72.3: Optic nerve Optic chiasm Optic tract 9421/3: Pilocytic astrocytoma (C71._) Piloid astrocytoma (C71._) Juvenile astrocytoma (C71._)	.
Yes	No	No	Yes	White	Not Hispanic or Latino	Not Hispanic or Latino White	Male	8	5-9	C71.5: Ventricle, NOS Cerebral ventricle Choroid plexus, NOS Choroid plexus of lateral ventricle Choroid plexus of third ventricle Ependyma Lateral ventricle, NOS Third ventricle, NOS 9421/3: Pilocytic astrocytoma (C71._) Piloid astrocytoma (C71._) Juvenile astrocytoma (C71._)	.
No	Yes	No	Yes	White	Not Hispanic or Latino	Not Hispanic or Latino White	Male	3	0-4	C71.5: Ventricle, NOS Cerebral ventricle Choroid plexus, NOS Choroid plexus of lateral ventricle Choroid plexus of third ventricle Ependyma Lateral ventricle, NOS Third ventricle, NOS 9401/3: Astrocytoma, anaplastic (C71._)	.
No	Yes	No	No	White	Not Hispanic or Latino	Not Hispanic or Latino White	Female	4	0-4	C72.3: Optic nerve Optic chiasm Optic tract 9380/3: Glioma, malignant (C71._) Glioma, NOS (except Nasal glioma, not neoplastic) (C71._)	.
Yes	Yes	No	No	Black or African American	Not Hispanic or Latino	Not Hispanic or Latino Black or African American	Female	10	10-14	C71.0: Cerebrum Basal ganglia Central white matter Cerebral cortex Cerebral hemisphere Cerebral white matter Corpus striatum Globus pallidus Hypothalamus Insula Internal capsule Island of Reil Operculum Pallium Putamen Rhinencephalon Supratentor 9421/3: Pilocytic astrocytoma (C71._) Piloid astrocytoma (C71._) Juvenile astrocytoma (C71._)	.
Yes	Yes	Yes	No	Asian	Not Hispanic or Latino	Not Hispanic or Latino Asian	Female	2	0-4	C71.7: Brain stem Cerebral peduncle Basis pedunculi Choroid plexus of fourth ventricle Fourth ventricle, NOS Infratentorial brain, NOS Medulla oblongata Midbrain Olive Pons Pyramid 9421/3: Pilocytic astrocytoma (C71._) Piloid astrocytoma (C71._) Juvenile astrocytoma (C71._)	.
No	Yes	Yes	No	White	Not Hispanic or Latino	Not Hispanic or Latino White	Female	3	0-4	C72.3: Optic nerve Optic chiasm Optic tract 9400/3: Astrocytoma, NOS (C71._) Astroglioma (C71._) Astrocytic glioma (C71._) Cystic astrocytoma (C71._)	.
Yes	No	Yes	Yes	White	Not Hispanic or Latino	Not Hispanic or Latino White	Female	5	5-9	C72.3: Optic nerve Optic chiasm Optic tract 9421/3: Pilocytic astrocytoma (C71._) Piloid astrocytoma (C71._) Juvenile astrocytoma (C71._)	.
No	Yes	Yes	No	Black or African American	Hispanic or Latino	Hispanic or Latino Black or African American	Male	3	0-4	C71.9: Brain, NOS Intracranial site Cranial fossa, NOS Anterior cranial fossa Middle cranial fossa Posterior cranial fossa Suprasellar 9400/3: Astrocytoma, NOS (C71._) Astroglioma (C71._) Astrocytic glioma (C71._) Cystic astrocytoma (C71._)	.
Yes	No	Yes	Yes	Black or African American	Not Hispanic or Latino	Not Hispanic or Latino Black or African American	Female	0	0-4	C71.3: Parietal lobe 9380/3: Glioma, malignant (C71._) Glioma, NOS (except Nasal glioma, not neoplastic) (C71._)	.
No	Yes	No	No	White	Not Hispanic or Latino	Not Hispanic or Latino White	Female	1	0-4	C72.3: Optic nerve Optic chiasm Optic tract 9380/3: Glioma, malignant (C71._) Glioma, NOS (except Nasal glioma, not neoplastic) (C71._)	.
Yes	Yes	Yes	No	Unknown or Not Reported	Hispanic or Latino	Hispanic or Latino Unknown or Not Reported	Female	0	0-4	C72.3: Optic nerve Optic chiasm Optic tract 9421/3: Pilocytic astrocytoma (C71._) Piloid astrocytoma (C71._) Juvenile astrocytoma (C71._)	.
No	Yes	Yes	No	White	Hispanic or Latino	Hispanic or Latino White	Male	6	5-9	C71.6: Cerebellum, NOS Cerebellopontine angle Vermis of cerebellum 9421/3: Pilocytic astrocytoma (C71._) Piloid astrocytoma (C71._) Juvenile astrocytoma (C71._)	.
No	Yes	No	No	White	Not Hispanic or Latino	Not Hispanic or Latino White	Female	1	0-4	C72.3: Optic nerve Optic chiasm Optic tract 9540/1: Neurofibromatosis, NOS Multiple neurofibromatosis Von Recklinghausen's disease (except of Bone) Recklinghausen's disease (except of Bone)	.
Yes	No	Yes	Yes	Black or African American	Not Hispanic or Latino	Not Hispanic or Latino Black or African American	Female	6	5-9	C71.3: Parietal lobe 9450/3: Oligodendroglioma, NOS (C71._)	.
Yes	No	No	Yes	White	Not Hispanic or Latino	Not Hispanic or Latino White	Male	7	5-9	C71.6: Cerebellum, NOS Cerebellopontine angle Vermis of cerebellum 9421/3: Pilocytic astrocytoma (C71._) Piloid astrocytoma (C71._) Juvenile astrocytoma (C71._)	.
No	Yes	No	No	White	Hispanic or Latino	Hispanic or Latino White	Male	6	5-9	C71.7: Brain stem Cerebral peduncle Basis pedunculi Choroid plexus of fourth ventricle Fourth ventricle, NOS Infratentorial brain, NOS Medulla oblongata Midbrain Olive Pons Pyramid 9421/3: Pilocytic astrocytoma (C71._) Piloid astrocytoma (C71._) Juvenile astrocytoma (C71._)	.
No	Yes	No	No	Unknown or Not Reported	Not Hispanic or Latino	Not Hispanic or Latino Unknown or Not Reported	Male	2	0-4	C71.1: Frontal lobe Frontal pole 9380/3: Glioma, malignant (C71._) Glioma, NOS (except Nasal glioma, not neoplastic) (C71._)	.
Yes	No	Yes	Yes	White	Not Hispanic or Latino	Not Hispanic or Latino White	Female	2	0-4	C71.0: Cerebrum Basal ganglia Central white matter Cerebral cortex Cerebral hemisphere Cerebral white matter Corpus striatum Globus pallidus Hypothalamus Insula Internal capsule Island of Reil Operculum Pallium Putamen Rhinencephalon Supratentor 9420/3: Fibrillary astrocytoma (C71._) Fibrous astrocytoma (C71._)	.
No	Yes	No	No	Asian	Not Hispanic or Latino	Not Hispanic or Latino Asian	Male	22	20-24	C71.0: Cerebrum Basal ganglia Central white matter Cerebral cortex Cerebral hemisphere Cerebral white matter Corpus striatum Globus pallidus Hypothalamus Insula Internal capsule Island of Reil Operculum Pallium Putamen Rhinencephalon Supratentor 9421/3: Pilocytic astrocytoma (C71._) Piloid astrocytoma (C71._) Juvenile astrocytoma (C71._)	.
No	Yes	No	No	White	Not Hispanic or Latino	Not Hispanic or Latino White	Female	3	0-4	C71.9: Brain, NOS Intracranial site Cranial fossa, NOS Anterior cranial fossa Middle cranial fossa Posterior cranial fossa Suprasellar 9420/3: Fibrillary astrocytoma (C71._) Fibrous astrocytoma (C71._)	.
Yes	No	No	No	White	Not Hispanic or Latino	Not Hispanic or Latino White	Male	17	15-19	C72.3: Optic nerve Optic chiasm Optic tract 9400/3: Astrocytoma, NOS (C71._) Astroglioma (C71._) Astrocytic glioma (C71._) Cystic astrocytoma (C71._)	.
No	Yes	No	No	White	Not Hispanic or Latino	Not Hispanic or Latino White	Male	20	20-24	C71.5: Ventricle, NOS Cerebral ventricle Choroid plexus, NOS Choroid plexus of lateral ventricle Choroid plexus of third ventricle Ependyma Lateral ventricle, NOS Third ventricle, NOS 9421/3: Pilocytic astrocytoma (C71._) Piloid astrocytoma (C71._) Juvenile astrocytoma (C71._)	.
Yes	Yes	No	Yes	White	Not Hispanic or Latino	Not Hispanic or Latino White	Female	5	5-9	C71.0: Cerebrum Basal ganglia Central white matter Cerebral cortex Cerebral hemisphere Cerebral white matter Corpus striatum Globus pallidus Hypothalamus Insula Internal capsule Island of Reil Operculum Pallium Putamen Rhinencephalon Supratentor 9421/3: Pilocytic astrocytoma (C71._) Piloid astrocytoma (C71._) Juvenile astrocytoma (C71._)	.
No	Yes	No	No	White	Not Hispanic or Latino	Not Hispanic or Latino White	Male	3	0-4	C71.0: Cerebrum Basal ganglia Central white matter Cerebral cortex Cerebral hemisphere Cerebral white matter Corpus striatum Globus pallidus Hypothalamus Insula Internal capsule Island of Reil Operculum Pallium Putamen Rhinencephalon Supratentor 9421/3: Pilocytic astrocytoma (C71._) Piloid astrocytoma (C71._) Juvenile astrocytoma (C71._)	.
Unknown	Unknown	Unknown	Unknown	White	Hispanic or Latino	Hispanic or Latino White	Male	2	0-4	C71.9: Brain, NOS Intracranial site Cranial fossa, NOS Anterior cranial fossa Middle cranial fossa Posterior cranial fossa Suprasellar 9421/3: Pilocytic astrocytoma (C71._) Piloid astrocytoma (C71._) Juvenile astrocytoma (C71._)	.
No	Yes	No	No	White	Not Hispanic or Latino	Not Hispanic or Latino White	Female	13	10-14	C71.0: Cerebrum Basal ganglia Central white matter Cerebral cortex Cerebral hemisphere Cerebral white matter Corpus striatum Globus pallidus Hypothalamus Insula Internal capsule Island of Reil Operculum Pallium Putamen Rhinencephalon Supratentor 9382/3: Mixed glioma (C71._) Mixed oligoastrocytoma (C71._)	.
Unknown	Unknown	Unknown	Unknown	White	Not Hispanic or Latino	Not Hispanic or Latino White	Female	7	5-9	C71.9: Brain, NOS Intracranial site Cranial fossa, NOS Anterior cranial fossa Middle cranial fossa Posterior cranial fossa Suprasellar 9421/3: Pilocytic astrocytoma (C71._) Piloid astrocytoma (C71._) Juvenile astrocytoma (C71._)	.
Yes	Yes	No	No	White	Not Hispanic or Latino	Not Hispanic or Latino White	Female	1	0-4	C71.9: Brain, NOS Intracranial site Cranial fossa, NOS Anterior cranial fossa Middle cranial fossa Posterior cranial fossa Suprasellar 9421/3: Pilocytic astrocytoma (C71._) Piloid astrocytoma (C71._) Juvenile astrocytoma (C71._)	.
No	Yes	No	No	Black or African American	Not Hispanic or Latino	Not Hispanic or Latino Black or African American	Male	8	5-9	C72.3: Optic nerve Optic chiasm Optic tract 9380/3: Glioma, malignant (C71._) Glioma, NOS (except Nasal glioma, not neoplastic) (C71._)	.
Yes	Yes	No	No	White	Not Hispanic or Latino	Not Hispanic or Latino White	Female	10	10-14	C71.9: Brain, NOS Intracranial site Cranial fossa, NOS Anterior cranial fossa Middle cranial fossa Posterior cranial fossa Suprasellar 8000/3: Neoplasm, malignant Tumor, malignant, NOS Malignancy Cancer Unclassified tumor, malignant Blastoma, NOS	.
Yes	Yes	No	No	White	Not Hispanic or Latino	Not Hispanic or Latino White	Male	2	0-4	C71.9: Brain, NOS Intracranial site Cranial fossa, NOS Anterior cranial fossa Middle cranial fossa Posterior cranial fossa Suprasellar 9421/3: Pilocytic astrocytoma (C71._) Piloid astrocytoma (C71._) Juvenile astrocytoma (C71._)	.
No	Yes	Yes	No	Unknown or Not Reported	Hispanic or Latino	Hispanic or Latino Unknown or Not Reported	Male	17	15-19	C72.3: Optic nerve Optic chiasm Optic tract 9421/3: Pilocytic astrocytoma (C71._) Piloid astrocytoma (C71._) Juvenile astrocytoma (C71._)	.
No	Yes	Yes	No	White	Not Hispanic or Latino	Not Hispanic or Latino White	Female	17	15-19	C72.3: Optic nerve Optic chiasm Optic tract 9421/3: Pilocytic astrocytoma (C71._) Piloid astrocytoma (C71._) Juvenile astrocytoma (C71._)	.
No	Yes	No	No	White	Not Hispanic or Latino	Not Hispanic or Latino White	Female	2	0-4	C72.0: Spinal cord Cervical cord Conus medullaris Filum terminale Lumbar cord Sacral cord Thoracic cord 9421/3: Pilocytic astrocytoma (C71._) Piloid astrocytoma (C71._) Juvenile astrocytoma (C71._)	.
No	Yes	No	No	Unknown or Not Reported	Not Hispanic or Latino	Not Hispanic or Latino Unknown or Not Reported	Female	4	0-4	C71.0: Cerebrum Basal ganglia Central white matter Cerebral cortex Cerebral hemisphere Cerebral white matter Corpus striatum Globus pallidus Hypothalamus Insula Internal capsule Island of Reil Operculum Pallium Putamen Rhinencephalon Supratentor 9421/3: Pilocytic astrocytoma (C71._) Piloid astrocytoma (C71._) Juvenile astrocytoma (C71._)	.
No	Yes	No	No	White	Not Hispanic or Latino	Not Hispanic or Latino White	Male	9	5-9	C71.0: Cerebrum Basal ganglia Central white matter Cerebral cortex Cerebral hemisphere Cerebral white matter Corpus striatum Globus pallidus Hypothalamus Insula Internal capsule Island of Reil Operculum Pallium Putamen Rhinencephalon Supratentor 9420/3: Fibrillary astrocytoma (C71._) Fibrous astrocytoma (C71._)	.
Yes	Yes	No	No	Black or African American	Not Hispanic or Latino	Not Hispanic or Latino Black or African American	Female	2	0-4	C71.9: Brain, NOS Intracranial site Cranial fossa, NOS Anterior cranial fossa Middle cranial fossa Posterior cranial fossa Suprasellar 9421/3: Pilocytic astrocytoma (C71._) Piloid astrocytoma (C71._) Juvenile astrocytoma (C71._)	.
Yes	Yes	No	No	White	Not Hispanic or Latino	Not Hispanic or Latino White	Male	13	10-14	C71.9: Brain, NOS Intracranial site Cranial fossa, NOS Anterior cranial fossa Middle cranial fossa Posterior cranial fossa Suprasellar 9420/3: Fibrillary astrocytoma (C71._) Fibrous astrocytoma (C71._)	.
No	Yes	No	No	White	Not Hispanic or Latino	Not Hispanic or Latino White	Male	10	10-14	C71.6: Cerebellum, NOS Cerebellopontine angle Vermis of cerebellum 9421/3: Pilocytic astrocytoma (C71._) Piloid astrocytoma (C71._) Juvenile astrocytoma (C71._)	.
No	Yes	No	No	White	Not Hispanic or Latino	Not Hispanic or Latino White	Male	18	15-19	C71.9: Brain, NOS Intracranial site Cranial fossa, NOS Anterior cranial fossa Middle cranial fossa Posterior cranial fossa Suprasellar 9421/3: Pilocytic astrocytoma (C71._) Piloid astrocytoma (C71._) Juvenile astrocytoma (C71._)	.
No	Yes	No	No	White	Not Hispanic or Latino	Not Hispanic or Latino White	Male	9	5-9	C71.9: Brain, NOS Intracranial site Cranial fossa, NOS Anterior cranial fossa Middle cranial fossa Posterior cranial fossa Suprasellar 9400/3: Astrocytoma, NOS (C71._) Astroglioma (C71._) Astrocytic glioma (C71._) Cystic astrocytoma (C71._)	.
No	Yes	No	No	White	Not Hispanic or Latino	Not Hispanic or Latino White	Male	7	5-9	C72.3: Optic nerve Optic chiasm Optic tract 9421/3: Pilocytic astrocytoma (C71._) Piloid astrocytoma (C71._) Juvenile astrocytoma (C71._)	.
Yes	Yes	Yes	No	White	Not Hispanic or Latino	Not Hispanic or Latino White	Female	9	5-9	C71.0: Cerebrum Basal ganglia Central white matter Cerebral cortex Cerebral hemisphere Cerebral white matter Corpus striatum Globus pallidus Hypothalamus Insula Internal capsule Island of Reil Operculum Pallium Putamen Rhinencephalon Supratentor 9421/3: Pilocytic astrocytoma (C71._) Piloid astrocytoma (C71._) Juvenile astrocytoma (C71._)	.
Yes	Yes	No	Yes	White	Not Hispanic or Latino	Not Hispanic or Latino White	Male	3	0-4	C72.0: Spinal cord Cervical cord Conus medullaris Filum terminale Lumbar cord Sacral cord Thoracic cord 9400/3: Astrocytoma, NOS (C71._) Astroglioma (C71._) Astrocytic glioma (C71._) Cystic astrocytoma (C71._)	.
No	Yes	Yes	No	White	Not Hispanic or Latino	Not Hispanic or Latino White	Female	0	0-4	C72.3: Optic nerve Optic chiasm Optic tract 9380/3: Glioma, malignant (C71._) Glioma, NOS (except Nasal glioma, not neoplastic) (C71._)	.
No	Yes	No	No	White	Not Hispanic or Latino	Not Hispanic or Latino White	Male	4	0-4	C71.9: Brain, NOS Intracranial site Cranial fossa, NOS Anterior cranial fossa Middle cranial fossa Posterior cranial fossa Suprasellar 9450/3: Oligodendroglioma, NOS (C71._)	.
No	Yes	No	No	White	Hispanic or Latino	Hispanic or Latino White	Male	8	5-9	C71.7: Brain stem Cerebral peduncle Basis pedunculi Choroid plexus of fourth ventricle Fourth ventricle, NOS Infratentorial brain, NOS Medulla oblongata Midbrain Olive Pons Pyramid 9505/1: Ganglioglioma Glioneuroma Neuroastrocytoma	.
No	Yes	No	No	White	Not Hispanic or Latino	Not Hispanic or Latino White	Female	18	15-19	C71.9: Brain, NOS Intracranial site Cranial fossa, NOS Anterior cranial fossa Middle cranial fossa Posterior cranial fossa Suprasellar 9421/3: Pilocytic astrocytoma (C71._) Piloid astrocytoma (C71._) Juvenile astrocytoma (C71._)	.
No	Yes	No	No	Black or African American	Not Hispanic or Latino	Not Hispanic or Latino Black or African American	Female	20	20-24	C71.5: Ventricle, NOS Cerebral ventricle Choroid plexus, NOS Choroid plexus of lateral ventricle Choroid plexus of third ventricle Ependyma Lateral ventricle, NOS Third ventricle, NOS 9450/3: Oligodendroglioma, NOS (C71._)	.
Yes	Yes	Yes	No	Unknown or Not Reported	Hispanic or Latino	Hispanic or Latino Unknown or Not Reported	Female	14	10-14	C72.3: Optic nerve Optic chiasm Optic tract 9380/3: Glioma, malignant (C71._) Glioma, NOS (except Nasal glioma, not neoplastic) (C71._)	.
Yes	No	No	Yes	Black or African American	Not Hispanic or Latino	Not Hispanic or Latino Black or African American	Female	15	15-19	C71.0: Cerebrum Basal ganglia Central white matter Cerebral cortex Cerebral hemisphere Cerebral white matter Corpus striatum Globus pallidus Hypothalamus Insula Internal capsule Island of Reil Operculum Pallium Putamen Rhinencephalon Supratentor 9421/3: Pilocytic astrocytoma (C71._) Piloid astrocytoma (C71._) Juvenile astrocytoma (C71._)	.
No	Yes	No	No	Black or African American	Not Hispanic or Latino	Not Hispanic or Latino Black or African American	Male	9	5-9	C71.9: Brain, NOS Intracranial site Cranial fossa, NOS Anterior cranial fossa Middle cranial fossa Posterior cranial fossa Suprasellar 9421/3: Pilocytic astrocytoma (C71._) Piloid astrocytoma (C71._) Juvenile astrocytoma (C71._)	.
Yes	No	Yes	Yes	White	Not Hispanic or Latino	Not Hispanic or Latino White	Female	11	10-14	C71.7: Brain stem Cerebral peduncle Basis pedunculi Choroid plexus of fourth ventricle Fourth ventricle, NOS Infratentorial brain, NOS Medulla oblongata Midbrain Olive Pons Pyramid 9421/3: Pilocytic astrocytoma (C71._) Piloid astrocytoma (C71._) Juvenile astrocytoma (C71._)	.
Yes	Yes	Yes	No	Asian	Not Hispanic or Latino	Not Hispanic or Latino Asian	Female	3	0-4	C71.9: Brain, NOS Intracranial site Cranial fossa, NOS Anterior cranial fossa Middle cranial fossa Posterior cranial fossa Suprasellar 9421/3: Pilocytic astrocytoma (C71._) Piloid astrocytoma (C71._) Juvenile astrocytoma (C71._)	.
Yes	Yes	Yes	No	White	Hispanic or Latino	Hispanic or Latino White	Female	6	5-9	C71.0: Cerebrum Basal ganglia Central white matter Cerebral cortex Cerebral hemisphere Cerebral white matter Corpus striatum Globus pallidus Hypothalamus Insula Internal capsule Island of Reil Operculum Pallium Putamen Rhinencephalon Supratentor 9421/3: Pilocytic astrocytoma (C71._) Piloid astrocytoma (C71._) Juvenile astrocytoma (C71._)	.
Yes	No	Yes	Yes	White	Not Hispanic or Latino	Not Hispanic or Latino White	Female	7	5-9	C71.7: Brain stem Cerebral peduncle Basis pedunculi Choroid plexus of fourth ventricle Fourth ventricle, NOS Infratentorial brain, NOS Medulla oblongata Midbrain Olive Pons Pyramid 9421/3: Pilocytic astrocytoma (C71._) Piloid astrocytoma (C71._) Juvenile astrocytoma (C71._)	.
No	No	Yes	Yes	Unknown or Not Reported	Not Hispanic or Latino	Not Hispanic or Latino Unknown or Not Reported	Male	5	5-9	C71.6: Cerebellum, NOS Cerebellopontine angle Vermis of cerebellum 9382/3: Mixed glioma (C71._) Mixed oligoastrocytoma (C71._)	.
No	Yes	Yes	No	Unknown or Not Reported	Hispanic or Latino	Hispanic or Latino Unknown or Not Reported	Male	6	5-9	C71.6: Cerebellum, NOS Cerebellopontine angle Vermis of cerebellum 9421/3: Pilocytic astrocytoma (C71._) Piloid astrocytoma (C71._) Juvenile astrocytoma (C71._)	.
No	Yes	No	No	White	Not Hispanic or Latino	Not Hispanic or Latino White	Male	3	0-4	C72.3: Optic nerve Optic chiasm Optic tract 9380/3: Glioma, malignant (C71._) Glioma, NOS (except Nasal glioma, not neoplastic) (C71._)	.
No	Yes	No	No	Unknown or Not Reported	Unknown or Not Reported	Unknown or Not Reported Unknown or Not Reported	Male	2	0-4	C71.5: Ventricle, NOS Cerebral ventricle Choroid plexus, NOS Choroid plexus of lateral ventricle Choroid plexus of third ventricle Ependyma Lateral ventricle, NOS Third ventricle, NOS 9421/3: Pilocytic astrocytoma (C71._) Piloid astrocytoma (C71._) Juvenile astrocytoma (C71._)	.
Yes	Yes	Yes	No	White	Not Hispanic or Latino	Not Hispanic or Latino White	Male	4	0-4	C71.9: Brain, NOS Intracranial site Cranial fossa, NOS Anterior cranial fossa Middle cranial fossa Posterior cranial fossa Suprasellar 9421/3: Pilocytic astrocytoma (C71._) Piloid astrocytoma (C71._) Juvenile astrocytoma (C71._)	.
Yes	Yes	Yes	No	Unknown or Not Reported	Hispanic or Latino	Hispanic or Latino Unknown or Not Reported	Male	3	0-4	C71.0: Cerebrum Basal ganglia Central white matter Cerebral cortex Cerebral hemisphere Cerebral white matter Corpus striatum Globus pallidus Hypothalamus Insula Internal capsule Island of Reil Operculum Pallium Putamen Rhinencephalon Supratentor 9421/3: Pilocytic astrocytoma (C71._) Piloid astrocytoma (C71._) Juvenile astrocytoma (C71._)	.
No	Yes	Yes	No	White	Not Hispanic or Latino	Not Hispanic or Latino White	Male	5	5-9	C72.3: Optic nerve Optic chiasm Optic tract 9380/3: Glioma, malignant (C71._) Glioma, NOS (except Nasal glioma, not neoplastic) (C71._)	.
Yes	Yes	Yes	No	White	Hispanic or Latino	Hispanic or Latino White	Female	5	5-9	C72.3: Optic nerve Optic chiasm Optic tract 9380/3: Glioma, malignant (C71._) Glioma, NOS (except Nasal glioma, not neoplastic) (C71._)	.
No	Yes	No	No	Black or African American	Not Hispanic or Latino	Not Hispanic or Latino Black or African American	Male	1	0-4	C71.9: Brain, NOS Intracranial site Cranial fossa, NOS Anterior cranial fossa Middle cranial fossa Posterior cranial fossa Suprasellar 9400/3: Astrocytoma, NOS (C71._) Astroglioma (C71._) Astrocytic glioma (C71._) Cystic astrocytoma (C71._)	.
No	No	No	No	White	Not Hispanic or Latino	Not Hispanic or Latino White	Male	17	15-19	C71.6: Cerebellum, NOS Cerebellopontine angle Vermis of cerebellum 9421/3: Pilocytic astrocytoma (C71._) Piloid astrocytoma (C71._) Juvenile astrocytoma (C71._)	.
No	Yes	No	No	Unknown or Not Reported	Hispanic or Latino	Hispanic or Latino Unknown or Not Reported	Female	4	0-4	C72.3: Optic nerve Optic chiasm Optic tract 9380/3: Glioma, malignant (C71._) Glioma, NOS (except Nasal glioma, not neoplastic) (C71._)	.
Yes	Yes	Yes	No	White	Not Hispanic or Latino	Not Hispanic or Latino White	Male	2	0-4	C71.7: Brain stem Cerebral peduncle Basis pedunculi Choroid plexus of fourth ventricle Fourth ventricle, NOS Infratentorial brain, NOS Medulla oblongata Midbrain Olive Pons Pyramid 9421/3: Pilocytic astrocytoma (C71._) Piloid astrocytoma (C71._) Juvenile astrocytoma (C71._)	.
No	Yes	No	No	Asian	Not Hispanic or Latino	Not Hispanic or Latino Asian	Female	16	15-19	C71.1: Frontal lobe Frontal pole 9421/3: Pilocytic astrocytoma (C71._) Piloid astrocytoma (C71._) Juvenile astrocytoma (C71._)	.
Yes	Yes	No	No	White	Not Hispanic or Latino	Not Hispanic or Latino White	Female	5	5-9	C71.3: Parietal lobe 9421/3: Pilocytic astrocytoma (C71._) Piloid astrocytoma (C71._) Juvenile astrocytoma (C71._)	.
Yes	No	Yes	Yes	White	Not Hispanic or Latino	Not Hispanic or Latino White	Female	19	15-19	C71.7: Brain stem Cerebral peduncle Basis pedunculi Choroid plexus of fourth ventricle Fourth ventricle, NOS Infratentorial brain, NOS Medulla oblongata Midbrain Olive Pons Pyramid 9421/3: Pilocytic astrocytoma (C71._) Piloid astrocytoma (C71._) Juvenile astrocytoma (C71._)	.
No	Yes	No	No	White	Not Hispanic or Latino	Not Hispanic or Latino White	Female	1	0-4	C72.0: Spinal cord Cervical cord Conus medullaris Filum terminale Lumbar cord Sacral cord Thoracic cord 9421/3: Pilocytic astrocytoma (C71._) Piloid astrocytoma (C71._) Juvenile astrocytoma (C71._)	.
Yes	Yes	Yes	No	Unknown or Not Reported	Not Hispanic or Latino	Not Hispanic or Latino Unknown or Not Reported	Male	15	15-19	C71.9: Brain, NOS Intracranial site Cranial fossa, NOS Anterior cranial fossa Middle cranial fossa Posterior cranial fossa Suprasellar 9421/3: Pilocytic astrocytoma (C71._) Piloid astrocytoma (C71._) Juvenile astrocytoma (C71._)	.
No	Yes	No	No	Unknown or Not Reported	Hispanic or Latino	Hispanic or Latino Unknown or Not Reported	Female	5	5-9	C69.6: Orbit, NOS Autonomic nervous system of orbit Connective tissue of orbit Extraocular muscle Peripheral nerves of orbit Retrobulbar tissue Soft tissue of orbit 9421/3: Pilocytic astrocytoma (C71._) Piloid astrocytoma (C71._) Juvenile astrocytoma (C71._)	.
Yes	No	Yes	Yes	White	Not Hispanic or Latino	Not Hispanic or Latino White	Female	14	10-14	C71.9: Brain, NOS Intracranial site Cranial fossa, NOS Anterior cranial fossa Middle cranial fossa Posterior cranial fossa Suprasellar 9421/3: Pilocytic astrocytoma (C71._) Piloid astrocytoma (C71._) Juvenile astrocytoma (C71._)	.
Yes	Yes	No	No	White	Not Hispanic or Latino	Not Hispanic or Latino White	Female	3	0-4	C71.9: Brain, NOS Intracranial site Cranial fossa, NOS Anterior cranial fossa Middle cranial fossa Posterior cranial fossa Suprasellar 9382/3: Mixed glioma (C71._) Mixed oligoastrocytoma (C71._)	.
No	Yes	No	No	White	Not Hispanic or Latino	Not Hispanic or Latino White	Male	1	0-4	C72.3: Optic nerve Optic chiasm Optic tract 9380/3: Glioma, malignant (C71._) Glioma, NOS (except Nasal glioma, not neoplastic) (C71._)	.
No	Yes	No	No	White	Not Hispanic or Latino	Not Hispanic or Latino White	Female	7	5-9	C71.9: Brain, NOS Intracranial site Cranial fossa, NOS Anterior cranial fossa Middle cranial fossa Posterior cranial fossa Suprasellar 9400/3: Astrocytoma, NOS (C71._) Astroglioma (C71._) Astrocytic glioma (C71._) Cystic astrocytoma (C71._)	.
No	No	No	No	White	Not Hispanic or Latino	Not Hispanic or Latino White	Male	11	10-14	C71.0: Cerebrum Basal ganglia Central white matter Cerebral cortex Cerebral hemisphere Cerebral white matter Corpus striatum Globus pallidus Hypothalamus Insula Internal capsule Island of Reil Operculum Pallium Putamen Rhinencephalon Supratentor 9421/3: Pilocytic astrocytoma (C71._) Piloid astrocytoma (C71._) Juvenile astrocytoma (C71._)	.
Yes	Yes	Yes	Yes	White	Not Hispanic or Latino	Not Hispanic or Latino White	Male	1	0-4	C71.9: Brain, NOS Intracranial site Cranial fossa, NOS Anterior cranial fossa Middle cranial fossa Posterior cranial fossa Suprasellar 9421/3: Pilocytic astrocytoma (C71._) Piloid astrocytoma (C71._) Juvenile astrocytoma (C71._)	.
No	No	No	No	White	Not Hispanic or Latino	Not Hispanic or Latino White	Male	20	20-24	C72.3: Optic nerve Optic chiasm Optic tract 9380/3: Glioma, malignant (C71._) Glioma, NOS (except Nasal glioma, not neoplastic) (C71._)	.
No	Yes	No	No	White	Not Hispanic or Latino	Not Hispanic or Latino White	Female	1	0-4	C71.0: Cerebrum Basal ganglia Central white matter Cerebral cortex Cerebral hemisphere Cerebral white matter Corpus striatum Globus pallidus Hypothalamus Insula Internal capsule Island of Reil Operculum Pallium Putamen Rhinencephalon Supratentor 9421/3: Pilocytic astrocytoma (C71._) Piloid astrocytoma (C71._) Juvenile astrocytoma (C71._)	.
Yes	Yes	Yes	Yes	White	Not Hispanic or Latino	Not Hispanic or Latino White	Male	10	10-14	C71.5: Ventricle, NOS Cerebral ventricle Choroid plexus, NOS Choroid plexus of lateral ventricle Choroid plexus of third ventricle Ependyma Lateral ventricle, NOS Third ventricle, NOS 9421/3: Pilocytic astrocytoma (C71._) Piloid astrocytoma (C71._) Juvenile astrocytoma (C71._)	.
No	Yes	No	No	Black or African American	Not Hispanic or Latino	Not Hispanic or Latino Black or African American	Male	8	5-9	C71.9: Brain, NOS Intracranial site Cranial fossa, NOS Anterior cranial fossa Middle cranial fossa Posterior cranial fossa Suprasellar 9380/3: Glioma, malignant (C71._) Glioma, NOS (except Nasal glioma, not neoplastic) (C71._)	.
No	Yes	No	No	White	Not Hispanic or Latino	Not Hispanic or Latino White	Female	8	5-9	C71.2: Temporal lobe Hippocampus Uncus 9421/3: Pilocytic astrocytoma (C71._) Piloid astrocytoma (C71._) Juvenile astrocytoma (C71._)	.
No	No	No	Yes	White	Not Hispanic or Latino	Not Hispanic or Latino White	Female	2	0-4	C71.9: Brain, NOS Intracranial site Cranial fossa, NOS Anterior cranial fossa Middle cranial fossa Posterior cranial fossa Suprasellar 9421/3: Pilocytic astrocytoma (C71._) Piloid astrocytoma (C71._) Juvenile astrocytoma (C71._)	.
No	Yes	No	No	White	Not Hispanic or Latino	Not Hispanic or Latino White	Male	13	10-14	C71.9: Brain, NOS Intracranial site Cranial fossa, NOS Anterior cranial fossa Middle cranial fossa Posterior cranial fossa Suprasellar 9421/3: Pilocytic astrocytoma (C71._) Piloid astrocytoma (C71._) Juvenile astrocytoma (C71._)	.
No	Yes	No	No	Unknown or Not Reported	Not Hispanic or Latino	Not Hispanic or Latino Unknown or Not Reported	Female	7	5-9	C71.5: Ventricle, NOS Cerebral ventricle Choroid plexus, NOS Choroid plexus of lateral ventricle Choroid plexus of third ventricle Ependyma Lateral ventricle, NOS Third ventricle, NOS 9421/3: Pilocytic astrocytoma (C71._) Piloid astrocytoma (C71._) Juvenile astrocytoma (C71._)	.
No	Yes	No	No	White	Not Hispanic or Latino	Not Hispanic or Latino White	Male	3	0-4	C72.3: Optic nerve Optic chiasm Optic tract 9380/3: Glioma, malignant (C71._) Glioma, NOS (except Nasal glioma, not neoplastic) (C71._)	.
Yes	Yes	Yes	No	White	Not Hispanic or Latino	Not Hispanic or Latino White	Female	5	5-9	C71.7: Brain stem Cerebral peduncle Basis pedunculi Choroid plexus of fourth ventricle Fourth ventricle, NOS Infratentorial brain, NOS Medulla oblongata Midbrain Olive Pons Pyramid 9421/3: Pilocytic astrocytoma (C71._) Piloid astrocytoma (C71._) Juvenile astrocytoma (C71._)	.
No	Yes	No	No	White	Hispanic or Latino	Hispanic or Latino White	Male	1	0-4	C72.3: Optic nerve Optic chiasm Optic tract 9421/3: Pilocytic astrocytoma (C71._) Piloid astrocytoma (C71._) Juvenile astrocytoma (C71._)	.
No	No	No	No	White	Not Hispanic or Latino	Not Hispanic or Latino White	Female	5	5-9	C72.3: Optic nerve Optic chiasm Optic tract 9421/3: Pilocytic astrocytoma (C71._) Piloid astrocytoma (C71._) Juvenile astrocytoma (C71._)	.
No	Yes	No	No	White	Not Hispanic or Latino	Not Hispanic or Latino White	Male	6	5-9	C72.3: Optic nerve Optic chiasm Optic tract 9380/3: Glioma, malignant (C71._) Glioma, NOS (except Nasal glioma, not neoplastic) (C71._)	.
No	No	No	No	White	Not Hispanic or Latino	Not Hispanic or Latino White	Female	17	15-19	C71.9: Brain, NOS Intracranial site Cranial fossa, NOS Anterior cranial fossa Middle cranial fossa Posterior cranial fossa Suprasellar 9421/3: Pilocytic astrocytoma (C71._) Piloid astrocytoma (C71._) Juvenile astrocytoma (C71._)	.
No	Yes	No	No	White	Not Hispanic or Latino	Not Hispanic or Latino White	Female	1	0-4	C71.9: Brain, NOS Intracranial site Cranial fossa, NOS Anterior cranial fossa Middle cranial fossa Posterior cranial fossa Suprasellar 9421/3: Pilocytic astrocytoma (C71._) Piloid astrocytoma (C71._) Juvenile astrocytoma (C71._)	.
No	Yes	No	No	White	Hispanic or Latino	Hispanic or Latino White	Female	5	5-9	C71.6: Cerebellum, NOS Cerebellopontine angle Vermis of cerebellum 9421/3: Pilocytic astrocytoma (C71._) Piloid astrocytoma (C71._) Juvenile astrocytoma (C71._)	.
No	Yes	No	No	White	Not Hispanic or Latino	Not Hispanic or Latino White	Male	13	10-14	C71.9: Brain, NOS Intracranial site Cranial fossa, NOS Anterior cranial fossa Middle cranial fossa Posterior cranial fossa Suprasellar 9421/3: Pilocytic astrocytoma (C71._) Piloid astrocytoma (C71._) Juvenile astrocytoma (C71._)	.
No	Yes	Yes	No	White	Hispanic or Latino	Hispanic or Latino White	Female	19	15-19	C72.8: Overlapping lesion of brain and central nervous system Note: Neoplasms of brain and central nervous system whose point of origin cannot be assigned to any one of the categories C70 to C72.5. 9380/3: Glioma, malignant (C71._) Glioma, NOS (except Nasal glioma, not neoplastic) (C71._)	.
Yes	Yes	Yes	No	White	Not Hispanic or Latino	Not Hispanic or Latino White	Female	17	15-19	C71.9: Brain, NOS Intracranial site Cranial fossa, NOS Anterior cranial fossa Middle cranial fossa Posterior cranial fossa Suprasellar 9421/3: Pilocytic astrocytoma (C71._) Piloid astrocytoma (C71._) Juvenile astrocytoma (C71._)	.
No	Yes	No	No	White	Unknown or Not Reported	Unknown or Not Reported White	Female	22	20-24	C71.7: Brain stem Cerebral peduncle Basis pedunculi Choroid plexus of fourth ventricle Fourth ventricle, NOS Infratentorial brain, NOS Medulla oblongata Midbrain Olive Pons Pyramid 9421/3: Pilocytic astrocytoma (C71._) Piloid astrocytoma (C71._) Juvenile astrocytoma (C71._)	.
Yes	No	No	No	White	Not Hispanic or Latino	Not Hispanic or Latino White	Male	12	10-14	C71.5: Ventricle, NOS Cerebral ventricle Choroid plexus, NOS Choroid plexus of lateral ventricle Choroid plexus of third ventricle Ependyma Lateral ventricle, NOS Third ventricle, NOS 9421/3: Pilocytic astrocytoma (C71._) Piloid astrocytoma (C71._) Juvenile astrocytoma (C71._)	.
No	Yes	No	No	White	Not Hispanic or Latino	Not Hispanic or Latino White	Male	16	15-19	C71.9: Brain, NOS Intracranial site Cranial fossa, NOS Anterior cranial fossa Middle cranial fossa Posterior cranial fossa Suprasellar 9421/3: Pilocytic astrocytoma (C71._) Piloid astrocytoma (C71._) Juvenile astrocytoma (C71._)	.
No	Yes	No	No	White	Not Hispanic or Latino	Not Hispanic or Latino White	Female	18	15-19	C71.1: Frontal lobe Frontal pole 9421/3: Pilocytic astrocytoma (C71._) Piloid astrocytoma (C71._) Juvenile astrocytoma (C71._)	.
No	Yes	No	No	Black or African American	Not Hispanic or Latino	Not Hispanic or Latino Black or African American	Male	12	10-14	C71.5: Ventricle, NOS Cerebral ventricle Choroid plexus, NOS Choroid plexus of lateral ventricle Choroid plexus of third ventricle Ependyma Lateral ventricle, NOS Third ventricle, NOS 9400/3: Astrocytoma, NOS (C71._) Astroglioma (C71._) Astrocytic glioma (C71._) Cystic astrocytoma (C71._)	.
No	Yes	No	No	White	Not Hispanic or Latino	Not Hispanic or Latino White	Female	20	20-24	C71.9: Brain, NOS Intracranial site Cranial fossa, NOS Anterior cranial fossa Middle cranial fossa Posterior cranial fossa Suprasellar 9400/3: Astrocytoma, NOS (C71._) Astroglioma (C71._) Astrocytic glioma (C71._) Cystic astrocytoma (C71._)	.
Yes	Yes	Yes	No	Black or African American	Not Hispanic or Latino	Not Hispanic or Latino Black or African American	Female	6	5-9	C71.6: Cerebellum, NOS Cerebellopontine angle Vermis of cerebellum 9421/3: Pilocytic astrocytoma (C71._) Piloid astrocytoma (C71._) Juvenile astrocytoma (C71._)	.
No	Yes	No	No	White	Not Hispanic or Latino	Not Hispanic or Latino White	Female	14	10-14	C71.7: Brain stem Cerebral peduncle Basis pedunculi Choroid plexus of fourth ventricle Fourth ventricle, NOS Infratentorial brain, NOS Medulla oblongata Midbrain Olive Pons Pyramid 9421/3: Pilocytic astrocytoma (C71._) Piloid astrocytoma (C71._) Juvenile astrocytoma (C71._)	.
No	Yes	No	No	White	Not Hispanic or Latino	Not Hispanic or Latino White	Male	13	10-14	C71.2: Temporal lobe Hippocampus Uncus 9421/3: Pilocytic astrocytoma (C71._) Piloid astrocytoma (C71._) Juvenile astrocytoma (C71._)	.
Yes	No	Yes	Yes	White	Not Hispanic or Latino	Not Hispanic or Latino White	Female	14	10-14	C71.9: Brain, NOS Intracranial site Cranial fossa, NOS Anterior cranial fossa Middle cranial fossa Posterior cranial fossa Suprasellar 9421/3: Pilocytic astrocytoma (C71._) Piloid astrocytoma (C71._) Juvenile astrocytoma (C71._)	.
No	No	No	No	White	Not Hispanic or Latino	Not Hispanic or Latino White	Male	14	10-14	C71.9: Brain, NOS Intracranial site Cranial fossa, NOS Anterior cranial fossa Middle cranial fossa Posterior cranial fossa Suprasellar 9450/3: Oligodendroglioma, NOS (C71._)	.
No	Yes	No	No	White	Hispanic or Latino	Hispanic or Latino White	Male	17	15-19	C71.5: Ventricle, NOS Cerebral ventricle Choroid plexus, NOS Choroid plexus of lateral ventricle Choroid plexus of third ventricle Ependyma Lateral ventricle, NOS Third ventricle, NOS 9421/3: Pilocytic astrocytoma (C71._) Piloid astrocytoma (C71._) Juvenile astrocytoma (C71._)	.
No	Yes	No	No	White	Not Hispanic or Latino	Not Hispanic or Latino White	Male	16	15-19	C71.9: Brain, NOS Intracranial site Cranial fossa, NOS Anterior cranial fossa Middle cranial fossa Posterior cranial fossa Suprasellar 9380/3: Glioma, malignant (C71._) Glioma, NOS (except Nasal glioma, not neoplastic) (C71._)	.
Yes	No	Yes	Yes	White	Not Hispanic or Latino	Not Hispanic or Latino White	Male	15	15-19	C71.0: Cerebrum Basal ganglia Central white matter Cerebral cortex Cerebral hemisphere Cerebral white matter Corpus striatum Globus pallidus Hypothalamus Insula Internal capsule Island of Reil Operculum Pallium Putamen Rhinencephalon Supratentor 9421/3: Pilocytic astrocytoma (C71._) Piloid astrocytoma (C71._) Juvenile astrocytoma (C71._)	.
No	Yes	No	No	White	Not Hispanic or Latino	Not Hispanic or Latino White	Female	17	15-19	C71.9: Brain, NOS Intracranial site Cranial fossa, NOS Anterior cranial fossa Middle cranial fossa Posterior cranial fossa Suprasellar 9400/3: Astrocytoma, NOS (C71._) Astroglioma (C71._) Astrocytic glioma (C71._) Cystic astrocytoma (C71._)	.
Yes	Yes	No	No	Black or African American	Not Hispanic or Latino	Not Hispanic or Latino Black or African American	Male	16	15-19	C71.9: Brain, NOS Intracranial site Cranial fossa, NOS Anterior cranial fossa Middle cranial fossa Posterior cranial fossa Suprasellar 9420/3: Fibrillary astrocytoma (C71._) Fibrous astrocytoma (C71._)	.
No	No	No	No	White	Not Hispanic or Latino	Not Hispanic or Latino White	Male	14	10-14	C71.0: Cerebrum Basal ganglia Central white matter Cerebral cortex Cerebral hemisphere Cerebral white matter Corpus striatum Globus pallidus Hypothalamus Insula Internal capsule Island of Reil Operculum Pallium Putamen Rhinencephalon Supratentor 9421/3: Pilocytic astrocytoma (C71._) Piloid astrocytoma (C71._) Juvenile astrocytoma (C71._)	.
Yes	Yes	No	No	White	Not Hispanic or Latino	Not Hispanic or Latino White	Female	22	20-24	C71.0: Cerebrum Basal ganglia Central white matter Cerebral cortex Cerebral hemisphere Cerebral white matter Corpus striatum Globus pallidus Hypothalamus Insula Internal capsule Island of Reil Operculum Pallium Putamen Rhinencephalon Supratentor 9420/3: Fibrillary astrocytoma (C71._) Fibrous astrocytoma (C71._)	.
Yes	No	No	Yes	White	Not Hispanic or Latino	Not Hispanic or Latino White	Female	11	10-14	C71.0: Cerebrum Basal ganglia Central white matter Cerebral cortex Cerebral hemisphere Cerebral white matter Corpus striatum Globus pallidus Hypothalamus Insula Internal capsule Island of Reil Operculum Pallium Putamen Rhinencephalon Supratentor 9400/3: Astrocytoma, NOS (C71._) Astroglioma (C71._) Astrocytic glioma (C71._) Cystic astrocytoma (C71._)	.
Yes	No	Yes	Yes	White	Not Hispanic or Latino	Not Hispanic or Latino White	Female	14	10-14	C71.0: Cerebrum Basal ganglia Central white matter Cerebral cortex Cerebral hemisphere Cerebral white matter Corpus striatum Globus pallidus Hypothalamus Insula Internal capsule Island of Reil Operculum Pallium Putamen Rhinencephalon Supratentor 9400/3: Astrocytoma, NOS (C71._) Astroglioma (C71._) Astrocytic glioma (C71._) Cystic astrocytoma (C71._)	.
No	Yes	Yes	No	White	Not Hispanic or Latino	Not Hispanic or Latino White	Female	10	10-14	C71.9: Brain, NOS Intracranial site Cranial fossa, NOS Anterior cranial fossa Middle cranial fossa Posterior cranial fossa Suprasellar 9421/3: Pilocytic astrocytoma (C71._) Piloid astrocytoma (C71._) Juvenile astrocytoma (C71._)	.
Yes	No	Yes	Yes	White	Not Hispanic or Latino	Not Hispanic or Latino White	Male	12	10-14	C71.1: Frontal lobe Frontal pole 9400/3: Astrocytoma, NOS (C71._) Astroglioma (C71._) Astrocytic glioma (C71._) Cystic astrocytoma (C71._)	.
Yes	Yes	Yes	Yes	White	Not Hispanic or Latino	Not Hispanic or Latino White	Female	16	15-19	C71.9: Brain, NOS Intracranial site Cranial fossa, NOS Anterior cranial fossa Middle cranial fossa Posterior cranial fossa Suprasellar 9421/3: Pilocytic astrocytoma (C71._) Piloid astrocytoma (C71._) Juvenile astrocytoma (C71._)	.
Yes	No	Yes	Yes	White	Not Hispanic or Latino	Not Hispanic or Latino White	Female	15	15-19	C71.3: Parietal lobe 9400/3: Astrocytoma, NOS (C71._) Astroglioma (C71._) Astrocytic glioma (C71._) Cystic astrocytoma (C71._)	.
Yes	No	Yes	Yes	White	Not Hispanic or Latino	Not Hispanic or Latino White	Male	15	15-19	C71.9: Brain, NOS Intracranial site Cranial fossa, NOS Anterior cranial fossa Middle cranial fossa Posterior cranial fossa Suprasellar 9421/3: Pilocytic astrocytoma (C71._) Piloid astrocytoma (C71._) Juvenile astrocytoma (C71._)	.
No	Yes	No	No	White	Not Hispanic or Latino	Not Hispanic or Latino White	Male	19	15-19	C71.1: Frontal lobe Frontal pole 9382/3: Mixed glioma (C71._) Mixed oligoastrocytoma (C71._)	.
No	Yes	No	No	White	Not Hispanic or Latino	Not Hispanic or Latino White	Male	19	15-19	C71.6: Cerebellum, NOS Cerebellopontine angle Vermis of cerebellum 9400/3: Astrocytoma, NOS (C71._) Astroglioma (C71._) Astrocytic glioma (C71._) Cystic astrocytoma (C71._)	.
No	Yes	No	No	White	Not Hispanic or Latino	Not Hispanic or Latino White	Male	6	5-9	C71.5: Ventricle, NOS Cerebral ventricle Choroid plexus, NOS Choroid plexus of lateral ventricle Choroid plexus of third ventricle Ependyma Lateral ventricle, NOS Third ventricle, NOS 9400/3: Astrocytoma, NOS (C71._) Astroglioma (C71._) Astrocytic glioma (C71._) Cystic astrocytoma (C71._)	.
No	No	No	No	White	Not Hispanic or Latino	Not Hispanic or Latino White	Male	14	10-14	C71.7: Brain stem Cerebral peduncle Basis pedunculi Choroid plexus of fourth ventricle Fourth ventricle, NOS Infratentorial brain, NOS Medulla oblongata Midbrain Olive Pons Pyramid 9400/3: Astrocytoma, NOS (C71._) Astroglioma (C71._) Astrocytic glioma (C71._) Cystic astrocytoma (C71._)	.
No	Yes	No	No	Black or African American	Not Hispanic or Latino	Not Hispanic or Latino Black or African American	Female	15	15-19	C71.0: Cerebrum Basal ganglia Central white matter Cerebral cortex Cerebral hemisphere Cerebral white matter Corpus striatum Globus pallidus Hypothalamus Insula Internal capsule Island of Reil Operculum Pallium Putamen Rhinencephalon Supratentor 9421/3: Pilocytic astrocytoma (C71._) Piloid astrocytoma (C71._) Juvenile astrocytoma (C71._)	.
No	Yes	No	No	White	Not Hispanic or Latino	Not Hispanic or Latino White	Female	18	15-19	C71.7: Brain stem Cerebral peduncle Basis pedunculi Choroid plexus of fourth ventricle Fourth ventricle, NOS Infratentorial brain, NOS Medulla oblongata Midbrain Olive Pons Pyramid 9420/3: Fibrillary astrocytoma (C71._) Fibrous astrocytoma (C71._)	.
No	Yes	No	No	White	Hispanic or Latino	Hispanic or Latino White	Female	12	10-14	C71.9: Brain, NOS Intracranial site Cranial fossa, NOS Anterior cranial fossa Middle cranial fossa Posterior cranial fossa Suprasellar 9421/3: Pilocytic astrocytoma (C71._) Piloid astrocytoma (C71._) Juvenile astrocytoma (C71._)	.
No	Yes	No	No	White	Not Hispanic or Latino	Not Hispanic or Latino White	Female	15	15-19	C71.9: Brain, NOS Intracranial site Cranial fossa, NOS Anterior cranial fossa Middle cranial fossa Posterior cranial fossa Suprasellar 9421/3: Pilocytic astrocytoma (C71._) Piloid astrocytoma (C71._) Juvenile astrocytoma (C71._)	.
Yes	Yes	Yes	Yes	White	Not Hispanic or Latino	Not Hispanic or Latino White	Male	15	15-19	C71.9: Brain, NOS Intracranial site Cranial fossa, NOS Anterior cranial fossa Middle cranial fossa Posterior cranial fossa Suprasellar 9421/3: Pilocytic astrocytoma (C71._) Piloid astrocytoma (C71._) Juvenile astrocytoma (C71._)	.
Yes	No	No	Yes	Unknown or Not Reported	Not Hispanic or Latino	Not Hispanic or Latino Unknown or Not Reported	Female	13	10-14	C71.0: Cerebrum Basal ganglia Central white matter Cerebral cortex Cerebral hemisphere Cerebral white matter Corpus striatum Globus pallidus Hypothalamus Insula Internal capsule Island of Reil Operculum Pallium Putamen Rhinencephalon Supratentor 9421/3: Pilocytic astrocytoma (C71._) Piloid astrocytoma (C71._) Juvenile astrocytoma (C71._)	.
No	Yes	No	No	White	Hispanic or Latino	Hispanic or Latino White	Male	7	5-9	C71.9: Brain, NOS Intracranial site Cranial fossa, NOS Anterior cranial fossa Middle cranial fossa Posterior cranial fossa Suprasellar 9383/1: Subependymal glioma (C71._) Subependymoma (C71._) Subependymal astrocytoma, NOS (C71._)	.
No	No	No	Yes	White	Not Hispanic or Latino	Not Hispanic or Latino White	Male	5	5-9	C71.7: Brain stem Cerebral peduncle Basis pedunculi Choroid plexus of fourth ventricle Fourth ventricle, NOS Infratentorial brain, NOS Medulla oblongata Midbrain Olive Pons Pyramid 9400/3: Astrocytoma, NOS (C71._) Astroglioma (C71._) Astrocytic glioma (C71._) Cystic astrocytoma (C71._)	.
No	Yes	No	No	Black or African American	Not Hispanic or Latino	Not Hispanic or Latino Black or African American	Female	17	15-19	C71.9: Brain, NOS Intracranial site Cranial fossa, NOS Anterior cranial fossa Middle cranial fossa Posterior cranial fossa Suprasellar 8000/1: Neoplasm, uncertain whether benign or malignant Neoplasm, NOS Tumor, NOS Unclassified tumor, uncertain whether benign or malignant	.
No	Yes	No	No	White	Not Hispanic or Latino	Not Hispanic or Latino White	Male	1	0-4	C71.9: Brain, NOS Intracranial site Cranial fossa, NOS Anterior cranial fossa Middle cranial fossa Posterior cranial fossa Suprasellar 8000/1: Neoplasm, uncertain whether benign or malignant Neoplasm, NOS Tumor, NOS Unclassified tumor, uncertain whether benign or malignant	.
Yes	Yes	No	No	White	Not Hispanic or Latino	Not Hispanic or Latino White	Female	3	0-4	C71.9: Brain, NOS Intracranial site Cranial fossa, NOS Anterior cranial fossa Middle cranial fossa Posterior cranial fossa Suprasellar 9470/3: Medulloblastoma, NOS (C71.6)	.
No	Yes	No	No	White	Not Hispanic or Latino	Not Hispanic or Latino White	Female	2	0-4	C71.9: Brain, NOS Intracranial site Cranial fossa, NOS Anterior cranial fossa Middle cranial fossa Posterior cranial fossa Suprasellar 9470/3: Medulloblastoma, NOS (C71.6)	.
No	Yes	Yes	No	White	Not Hispanic or Latino	Not Hispanic or Latino White	Male	24	20-24	C71.6: Cerebellum, NOS Cerebellopontine angle Vermis of cerebellum 9470/3: Medulloblastoma, NOS (C71.6)	.
Yes	No	Yes	Yes	White	Not Hispanic or Latino	Not Hispanic or Latino White	Female	17	15-19	C71.6: Cerebellum, NOS Cerebellopontine angle Vermis of cerebellum 9470/3: Medulloblastoma, NOS (C71.6)	.
No	No	No	No	White	Not Hispanic or Latino	Not Hispanic or Latino White	Male	14	10-14	C71.7: Brain stem Cerebral peduncle Basis pedunculi Choroid plexus of fourth ventricle Fourth ventricle, NOS Infratentorial brain, NOS Medulla oblongata Midbrain Olive Pons Pyramid 9470/3: Medulloblastoma, NOS (C71.6)	.
No	Yes	No	No	Unknown or Not Reported	Unknown or Not Reported	Unknown or Not Reported Unknown or Not Reported	Male	9	5-9	C71.6: Cerebellum, NOS Cerebellopontine angle Vermis of cerebellum 9471/3: Desmoplastic medulloblastoma (C71.6) Circumscribed arachnoidal cerebellar sarcoma (C71.6)	.
No	Yes	No	No	White	Not Hispanic or Latino	Not Hispanic or Latino White	Male	18	15-19	C71.9: Brain, NOS Intracranial site Cranial fossa, NOS Anterior cranial fossa Middle cranial fossa Posterior cranial fossa Suprasellar 9470/3: Medulloblastoma, NOS (C71.6)	.
No	Yes	No	No	White	Not Hispanic or Latino	Not Hispanic or Latino White	Female	6	5-9	C71.9: Brain, NOS Intracranial site Cranial fossa, NOS Anterior cranial fossa Middle cranial fossa Posterior cranial fossa Suprasellar 9470/3: Medulloblastoma, NOS (C71.6)	.
Yes	Yes	No	No	White	Not Hispanic or Latino	Not Hispanic or Latino White	Male	10	10-14	C71.7: Brain stem Cerebral peduncle Basis pedunculi Choroid plexus of fourth ventricle Fourth ventricle, NOS Infratentorial brain, NOS Medulla oblongata Midbrain Olive Pons Pyramid 9470/3: Medulloblastoma, NOS (C71.6)	.
Yes	Yes	No	No	White	Not Hispanic or Latino	Not Hispanic or Latino White	Male	9	5-9	C71.7: Brain stem Cerebral peduncle Basis pedunculi Choroid plexus of fourth ventricle Fourth ventricle, NOS Infratentorial brain, NOS Medulla oblongata Midbrain Olive Pons Pyramid 9470/3: Medulloblastoma, NOS (C71.6)	.
No	No	No	No	White	Not Hispanic or Latino	Not Hispanic or Latino White	Male	5	5-9	C71.7: Brain stem Cerebral peduncle Basis pedunculi Choroid plexus of fourth ventricle Fourth ventricle, NOS Infratentorial brain, NOS Medulla oblongata Midbrain Olive Pons Pyramid 9470/3: Medulloblastoma, NOS (C71.6)	.
No	Yes	No	No	Unknown or Not Reported	Hispanic or Latino	Hispanic or Latino Unknown or Not Reported	Male	2	0-4	C71.6: Cerebellum, NOS Cerebellopontine angle Vermis of cerebellum 9470/3: Medulloblastoma, NOS (C71.6)	.
No	Yes	No	No	White	Not Hispanic or Latino	Not Hispanic or Latino White	Female	9	5-9	C71.6: Cerebellum, NOS Cerebellopontine angle Vermis of cerebellum 9470/3: Medulloblastoma, NOS (C71.6)	.
No	Yes	No	No	White	Hispanic or Latino	Hispanic or Latino White	Female	2	0-4	C71.6: Cerebellum, NOS Cerebellopontine angle Vermis of cerebellum 9470/3: Medulloblastoma, NOS (C71.6)	.
No	Yes	No	No	White	Not Hispanic or Latino	Not Hispanic or Latino White	Female	1	0-4	C71.9: Brain, NOS Intracranial site Cranial fossa, NOS Anterior cranial fossa Middle cranial fossa Posterior cranial fossa Suprasellar 9470/3: Medulloblastoma, NOS (C71.6)	.
No	No	No	No	White	Not Hispanic or Latino	Not Hispanic or Latino White	Female	17	15-19	C71.6: Cerebellum, NOS Cerebellopontine angle Vermis of cerebellum 9470/3: Medulloblastoma, NOS (C71.6)	.
No	Yes	Yes	No	White	Not Hispanic or Latino	Not Hispanic or Latino White	Female	1	0-4	C71.6: Cerebellum, NOS Cerebellopontine angle Vermis of cerebellum 9470/3: Medulloblastoma, NOS (C71.6)	.
No	Yes	No	No	White	Not Hispanic or Latino	Not Hispanic or Latino White	Male	9	5-9	C71.9: Brain, NOS Intracranial site Cranial fossa, NOS Anterior cranial fossa Middle cranial fossa Posterior cranial fossa Suprasellar 9470/3: Medulloblastoma, NOS (C71.6)	.
Unknown	Unknown	Unknown	Unknown	White	Hispanic or Latino	Hispanic or Latino White	Male	3	0-4	C71.6: Cerebellum, NOS Cerebellopontine angle Vermis of cerebellum 9470/3: Medulloblastoma, NOS (C71.6)	.
No	Yes	Yes	No	White	Not Hispanic or Latino	Not Hispanic or Latino White	Male	12	10-14	C71.9: Brain, NOS Intracranial site Cranial fossa, NOS Anterior cranial fossa Middle cranial fossa Posterior cranial fossa Suprasellar 9470/3: Medulloblastoma, NOS (C71.6)	.
No	Yes	Yes	No	White	Not Hispanic or Latino	Not Hispanic or Latino White	Male	6	5-9	C71.9: Brain, NOS Intracranial site Cranial fossa, NOS Anterior cranial fossa Middle cranial fossa Posterior cranial fossa Suprasellar 9470/3: Medulloblastoma, NOS (C71.6)	.
Yes	Yes	Yes	No	Unknown or Not Reported	Hispanic or Latino	Hispanic or Latino Unknown or Not Reported	Female	12	10-14	C71.5: Ventricle, NOS Cerebral ventricle Choroid plexus, NOS Choroid plexus of lateral ventricle Choroid plexus of third ventricle Ependyma Lateral ventricle, NOS Third ventricle, NOS 9470/3: Medulloblastoma, NOS (C71.6)	.
Yes	No	Yes	Yes	White	Not Hispanic or Latino	Not Hispanic or Latino White	Female	1	0-4	C71.9: Brain, NOS Intracranial site Cranial fossa, NOS Anterior cranial fossa Middle cranial fossa Posterior cranial fossa Suprasellar 9470/3: Medulloblastoma, NOS (C71.6)	.
Yes	Yes	No	No	White	Hispanic or Latino	Hispanic or Latino White	Female	2	0-4	C71.9: Brain, NOS Intracranial site Cranial fossa, NOS Anterior cranial fossa Middle cranial fossa Posterior cranial fossa Suprasellar 9470/3: Medulloblastoma, NOS (C71.6)	.
No	Yes	No	No	White	Not Hispanic or Latino	Not Hispanic or Latino White	Male	6	5-9	C71.6: Cerebellum, NOS Cerebellopontine angle Vermis of cerebellum 9470/3: Medulloblastoma, NOS (C71.6)	.
No	No	No	No	White	Not Hispanic or Latino	Not Hispanic or Latino White	Male	6	5-9	C71.6: Cerebellum, NOS Cerebellopontine angle Vermis of cerebellum 9470/3: Medulloblastoma, NOS (C71.6)	.
No	Yes	No	No	Black or African American	Not Hispanic or Latino	Not Hispanic or Latino Black or African American	Male	2	0-4	C71.6: Cerebellum, NOS Cerebellopontine angle Vermis of cerebellum 9470/3: Medulloblastoma, NOS (C71.6)	.
Yes	Yes	No	No	Asian	Not Hispanic or Latino	Not Hispanic or Latino Asian	Male	7	5-9	C71.9: Brain, NOS Intracranial site Cranial fossa, NOS Anterior cranial fossa Middle cranial fossa Posterior cranial fossa Suprasellar 9471/3: Desmoplastic medulloblastoma (C71.6) Circumscribed arachnoidal cerebellar sarcoma (C71.6)	.
No	No	No	No	White	Not Hispanic or Latino	Not Hispanic or Latino White	Male	16	15-19	C71.6: Cerebellum, NOS Cerebellopontine angle Vermis of cerebellum 9470/3: Medulloblastoma, NOS (C71.6)	.
No	Yes	No	No	White	Hispanic or Latino	Hispanic or Latino White	Female	8	5-9	C71.7: Brain stem Cerebral peduncle Basis pedunculi Choroid plexus of fourth ventricle Fourth ventricle, NOS Infratentorial brain, NOS Medulla oblongata Midbrain Olive Pons Pyramid 9470/3: Medulloblastoma, NOS (C71.6)	.
No	No	No	No	White	Not Hispanic or Latino	Not Hispanic or Latino White	Male	2	0-4	C71.6: Cerebellum, NOS Cerebellopontine angle Vermis of cerebellum 9471/3: Desmoplastic medulloblastoma (C71.6) Circumscribed arachnoidal cerebellar sarcoma (C71.6)	.
Yes	No	Yes	Yes	White	Not Hispanic or Latino	Not Hispanic or Latino White	Female	2	0-4	C71.6: Cerebellum, NOS Cerebellopontine angle Vermis of cerebellum 9470/3: Medulloblastoma, NOS (C71.6)	.
Yes	No	No	Yes	White	Not Hispanic or Latino	Not Hispanic or Latino White	Male	8	5-9	C71.6: Cerebellum, NOS Cerebellopontine angle Vermis of cerebellum 9470/3: Medulloblastoma, NOS (C71.6)	.
[truncated: 35,350 more rows]
